# Supplementary material for: Crystal structure of bis­(2-{1-[(E)-(4-fluoro­benz­yl)imino]­eth­yl}phenolato-κ2 N,O)palladium(II)
Source: Acta Crystallogr E Crystallogr Commun. 2015 Mar 11;71(Pt 4):350–3. doi: 10.1107/S2056989015004405 (PMC4438801; doi:10.1107/S2056989015004405)
Supplement: Supplementary file 1 [file e-71-00350-sup1.cif]

##############################################################################
#                                                                            #
# This CIF contains the data in a paper accepted for publication in          #
# Acta Crystallographica Section E. It conforms to the requirements of       #
# Notes for Authors for Acta Crystallographica Section E, and has been       #
# peer reviewed under the auspices of the IUCr Commission on Journals.       #
#                                                                            #
# Full details of the Crystallographic Information File format               #
# are given in the paper "The Crystallographic Information File (CIF):       #
# a New Standard Archive File for Crystallography" by S. R. Hall, F. H.      #
# Allen and I. D. Brown [Acta Cryst. (1991), A47, 655-685].                  #
#                                                                            #
# The current version of the core CIF dictionary is obtainable from          #
# ftp://ftp.iucr.org/pub/cif_core.dic.                                       #
#                                                                            #
# Software is freely available for graphical display of the structure(s)     #
# in this CIF. For information consult the CIF software page                 #
# http://www.iucr.org/resources/cif/software.                                #
#                                                                            #
# This file may be used for bona fide research purposes within the           #
# scientific community so long as proper attribution is given to the journal # 
# article from which it was obtained.                                        #
#                                                                            #
##############################################################################
data_global
_audit_creation_method     'form.cif (version 2.0)'
_journal_data_validation_number     ?
_journal_date_recd_electronic     2015-02-02
_journal_date_accepted     2015-03-03
_journal_name_full     'Acta Crystallographica, Section E'
_journal_year     2015
_journal_volume     71
_journal_issue      4
_journal_page_first     350
_journal_page_last     353
_journal_paper_category     GM
_journal_paper_doi     10.1107/S2056989015004405
_journal_coeditor_code     SJ5444
_publ_contact_author_name     'Hadariah Bahron'
_publ_contact_author_address
;
Faculty of Applied Sciences
Universiti Teknologi MARA
40450 Shah Alam, Selangor
Malaysia
;
_publ_contact_author_email     'hadariah@salam.uitm.edu.my'
_publ_contact_author_fax     '603 55442096'
_publ_contact_author_phone     '603 5544209'
_publ_section_title
;\
Crystal structure of
bis(2-{1-[(<i>E</i>)-(4-fluorobenzyl)imino]ethyl}phenolato-\k^2^<i>N</i>,\
<i>O</i>)palladium(II)
;
loop_
    _publ_author_name
    _publ_author_footnote
    _publ_author_address
    'Mohd Tajuddin, Amalina ' ?
;  Faculty of Applied Sciences
   Universiti Teknologi MARA
   40450 Shah Alam, Selangor
   Malaysia
;
    'Bahron, Hadariah' ?
;  Faculty of Applied Sciences
   Universiti Teknologi MARA
   40450 Shah Alam, Selangor
   Malaysia
   DDH CoRe
   Universiti Teknologi MARA
   40450 Shah Alam, Selangor
   Malaysia
;
    'Mohd Zaki, Hamizah' ?
;  Faculty of Applied Sciences
   Universiti Teknologi MARA
   40450 Shah Alam, Selangor
   Malaysia
;
    'Kassim, Karimah' ?
;  Faculty of Applied Sciences
   Universiti Teknologi MARA
   40450 Shah Alam, Selangor
   Malaysia
   Institute of Science
   Universiti Teknologi MARA
   40450 Shah Alam, Selangor
   Malaysia
;
    'Chantrapromma, Suchada '
;
      Additional correspondence author, email: suchada.c@psu.ac.th.
      Thomson Reuters ResearcherID: A-5085-2009.
;
;     Department of Chemistry
      Faculty of Science
      Prince of Songkla University
      Hat-Yai, Songkhla 90112
      Thailand
;
_publ_section_synopsis
;
In the square planar [Pd(C~15~H~13~FNO)~2~] complex, weak C---H...O and \p--\p
interactions play important roles in the molecular self-assembly, resulting in
the formation of two-dimensional molecular sheets which are further stacked
along the <i>b</i> axis.
;
data_I
_database_code_depnum_ccdc_archive 'CCDC 1045879'
_audit_creation_method     SHELXL-97
_chemical_name_systematic
;\
Bis(2-{1-[(<i>E</i>)-(4-fluorobenzyl)imino]ethyl}phenolato-\
\k^2^<i>N</i>,<i>O</i>)palladium(II)
;
_chemical_name_common
;
;
_chemical_formula_moiety     'C30 H26 F2 N2 O2 Pd'
_chemical_formula_sum     'C30 H26 F2 N2 O2 Pd'
_chemical_formula_iupac     '[Pd (C15 H13 F N O)2]'
_chemical_formula_weight     590.93
_chemical_melting_point     ?
_chemical_melting_point_gt     508
_chemical_melting_point_lt     510
_symmetry_cell_setting     monoclinic
_symmetry_space_group_name_H-M     'P 21/c'
_symmetry_space_group_name_Hall     '-P 2ybc'
loop_
    _symmetry_equiv_pos_as_xyz
    'x, y, z'
    '-x, y+1/2, -z+1/2'
    '-x, -y, -z'
    'x, -y-1/2, z-1/2'
_cell_length_a     7.5924(5)
_cell_length_b     21.9212(14)
_cell_length_c     9.3475(5)
_cell_angle_alpha     90.00
_cell_angle_beta     124.963(4)
_cell_angle_gamma     90.00
_cell_volume     1274.97(15)
_cell_formula_units_Z     2
_cell_measurement_reflns_used     2776
_cell_measurement_theta_min     3.24
_cell_measurement_theta_max     26.99
_cell_measurement_temperature     296(2)
_exptl_crystal_description     Block
_exptl_crystal_colour     Yellow
_exptl_crystal_size_max     0.50
_exptl_crystal_size_mid     0.25
_exptl_crystal_size_min     0.25
_exptl_crystal_density_diffrn     1.539
_exptl_crystal_density_meas     ?
_exptl_crystal_density_method     'not measured'
_exptl_crystal_F_000     600
_exptl_absorpt_coefficient_mu     0.773
_exptl_absorpt_correction_type     multi-scan
_exptl_absorpt_process_details
;
(SADABS; Bruker, 2009)
;
_exptl_absorpt_correction_T_min     0.6985
_exptl_absorpt_correction_T_max     0.8302
_exptl_special_details     ?
_diffrn_ambient_temperature     296(2)
_diffrn_radiation_type     'MoK\a'
_diffrn_radiation_wavelength     0.71073
_diffrn_radiation_source     'sealed tube'
_diffrn_radiation_monochromator     'graphite'
_diffrn_measurement_device_type     'Bruker APEXII CCD area-detector'
_diffrn_measurement_method     '\f and \w scans'
_diffrn_detector_area_resol_mean     ?
_diffrn_reflns_number     38866
_diffrn_reflns_av_R_equivalents     0.0571
_diffrn_reflns_av_sigmaI/netI     0.0164
_diffrn_reflns_theta_min     3.24
_diffrn_reflns_theta_max     26.99
_diffrn_reflns_theta_full     26.99
_diffrn_measured_fraction_theta_max     0.999
_diffrn_measured_fraction_theta_full     0.999
_diffrn_reflns_limit_h_min     -9
_diffrn_reflns_limit_h_max     9
_diffrn_reflns_limit_k_min     -28
_diffrn_reflns_limit_k_max     28
_diffrn_reflns_limit_l_min     -11
_diffrn_reflns_limit_l_max     11
_diffrn_standards_number     0
_diffrn_standards_interval_count     ?
_diffrn_standards_interval_time     ?
_diffrn_standards_decay_%     ?
_refine_special_details
;
 Refinement of F^2^ against ALL reflections.  The weighted R-factor wR and
 goodness of fit S are based on F^2^, conventional R-factors R are based
 on F, with F set to zero for negative F^2^. The threshold expression of
 F^2^ > 2sigma(F^2^) is used only for calculating R-factors(gt) etc. and is
 not relevant to the choice of reflections for refinement.  R-factors based
 on F^2^ are statistically about twice as large as those based on F, and R-
 factors based on ALL data will be even larger.
;
_reflns_number_total     2776
_reflns_number_gt     2720
_reflns_threshold_expression     I>2\s(I)
_refine_ls_structure_factor_coef     Fsqd
_refine_ls_matrix_type     full
_refine_ls_R_factor_all     0.0346
_refine_ls_R_factor_gt     0.0341
_refine_ls_wR_factor_gt     0.0721
_refine_ls_wR_factor_ref     0.0725
_refine_ls_goodness_of_fit_ref     1.300
_refine_ls_restrained_S_all     1.300
_refine_ls_number_reflns     2776
_refine_ls_number_parameters     170
_refine_ls_number_restraints     0
_refine_ls_hydrogen_treatment     constr
_refine_ls_weighting_scheme     calc
_refine_ls_weighting_details
         'calc w=1/[\s^2^(Fo^2^)+(0.0086P)^2^+1.3994P] where P=(Fo^2^+2Fc^2^)/3'
_atom_sites_solution_hydrogens     geom
_atom_sites_solution_primary     direct
_atom_sites_solution_secondary     difmap
_refine_ls_shift/su_max     0.000
_refine_ls_shift/su_mean     0.000
_refine_diff_density_max     0.242
_refine_diff_density_min     -0.478
_refine_ls_extinction_method     none
_refine_ls_extinction_coef     ?
loop_
    _atom_type_symbol
    _atom_type_description
    _atom_type_scat_dispersion_real
    _atom_type_scat_dispersion_imag
    _atom_type_scat_source
    'C' 'C' 0.0033 0.0016
                         'International Tables Vol C Tables 4.2.6.8 and 6.1.1.4'
    'H' 'H' 0.0000 0.0000
                         'International Tables Vol C Tables 4.2.6.8 and 6.1.1.4'
    'F' 'F' 0.0171 0.0103
                         'International Tables Vol C Tables 4.2.6.8 and 6.1.1.4'
    'N' 'N' 0.0061 0.0033
                         'International Tables Vol C Tables 4.2.6.8 and 6.1.1.4'
    'O' 'O' 0.0106 0.0060
                         'International Tables Vol C Tables 4.2.6.8 and 6.1.1.4'
    'Pd' 'Pd' -0.9988 1.0072
                         'International Tables Vol C Tables 4.2.6.8 and 6.1.1.4'
_computing_data_collection
;
APEX2 (Bruker, 2009)
;
_computing_cell_refinement
;
APEX2 (Bruker, 2009)
;
_computing_data_reduction
;
SAINT (Bruker, 2009)
;
_computing_structure_solution
;
SHELXTL (Sheldrick, 2008)
;
_computing_structure_refinement
;
SHELXTL (Sheldrick, 2008)
;
_computing_molecular_graphics
;
SHELXTL (Sheldrick, 2008)
;
_computing_publication_material
;
SHELXTL (Sheldrick, 2008), PLATON (Spek, 2009),
Mercury (Macrae <i>et al</i>., 2006) and publCIF (Westrip,
2010)
;
loop_
    _atom_site_type_symbol
    _atom_site_label
    _atom_site_fract_x
    _atom_site_fract_y
    _atom_site_fract_z
    _atom_site_U_iso_or_equiv
    _atom_site_adp_type
    _atom_site_calc_flag
    _atom_site_refinement_flags
    _atom_site_occupancy
    _atom_site_symmetry_multiplicity
    _atom_site_disorder_assembly
    _atom_site_disorder_group
    Pd Pd1 0.5000 1.0000 1.0000 0.03202(9) Uani d S 1 2 . .
    F F1 1.3139(4) 0.77987(11) 1.2186(5) 0.1153(11) Uani d . 1 1 . .
    O O1 0.5384(3) 1.04581(9) 0.8375(2) 0.0462(5) Uani d . 1 1 . .
    N N1 0.4268(3) 0.92521(9) 0.8478(3) 0.0343(4) Uani d . 1 1 . .
    C C1 0.7655(7) 0.78728(16) 1.0865(7) 0.0924(16) Uani d . 1 1 . .
    H H1A 0.6670 0.7629 1.0890 0.111 Uiso calc R 1 1 . .
    C C2 0.9701(7) 0.76567(18) 1.1567(8) 0.117(2) Uani d . 1 1 . .
    H H2A 1.0108 0.7272 1.2078 0.140 Uiso calc R 1 1 . .
    C C3 1.1113(6) 0.80149(15) 1.1502(6) 0.0716(11) Uani d . 1 1 . .
    C C4 1.0618(5) 0.85845(14) 1.0834(4) 0.0495(7) Uani d . 1 1 . .
    H H4A 1.1627 0.8827 1.0839 0.059 Uiso calc R 1 1 . .
    C C5 0.8555(5) 0.87966(12) 1.0140(4) 0.0416(6) Uani d . 1 1 . .
    H H5 0.8184 0.9188 0.9670 0.050 Uiso calc R 1 1 . .
    C C6 0.7048(5) 0.84467(12) 1.0125(4) 0.0411(6) Uani d . 1 1 . .
    C C7 0.4795(5) 0.86633(12) 0.9399(4) 0.0429(6) Uani d . 1 1 . .
    H H7A 0.3781 0.8358 0.8598 0.051 Uiso calc R 1 1 . .
    H H7B 0.4629 0.8702 1.0349 0.051 Uiso calc R 1 1 . .
    C C8 0.3497(4) 0.92650(12) 0.6831(4) 0.0382(6) Uani d . 1 1 . .
    C C9 0.2963(4) 0.98338(13) 0.5855(3) 0.0381(6) Uani d . 1 1 . .
    C C10 0.3929(4) 1.03958(13) 0.6678(3) 0.0390(6) Uani d . 1 1 . .
    C C11 0.3352(6) 1.09165(15) 0.5625(4) 0.0527(7) Uani d . 1 1 . .
    H H11A 0.3971 1.1289 0.6147 0.063 Uiso calc R 1 1 . .
    C C12 0.1898(6) 1.08905(16) 0.3845(4) 0.0578(8) Uani d . 1 1 . .
    H H12A 0.1554 1.1243 0.3181 0.069 Uiso calc R 1 1 . .
    C C13 0.0945(5) 1.03431(17) 0.3037(4) 0.0551(8) Uani d . 1 1 . .
    H H13A -0.0052 1.0326 0.1833 0.066 Uiso calc R 1 1 . .
    C C14 0.1479(5) 0.98286(15) 0.4023(4) 0.0482(7) Uani d . 1 1 . .
    H H14A 0.0844 0.9461 0.3468 0.058 Uiso calc R 1 1 . .
    C C15 0.3123(6) 0.86788(14) 0.5833(4) 0.0566(8) Uani d . 1 1 . .
    H H15A 0.3280 0.8756 0.4900 0.085 Uiso calc R 1 1 . .
    H H15B 0.1698 0.8531 0.5359 0.085 Uiso calc R 1 1 . .
    H H15C 0.4154 0.8378 0.6608 0.085 Uiso calc R 1 1 . .
loop_
    _atom_site_aniso_label
    _atom_site_aniso_U_11
    _atom_site_aniso_U_22
    _atom_site_aniso_U_33
    _atom_site_aniso_U_12
    _atom_site_aniso_U_13
    _atom_site_aniso_U_23
    Pd1 0.03017(15) 0.03263(14) 0.03135(14) -0.00387(10) 0.01650(11)
                                                                    -0.00210(11)
    F1 0.0547(14) 0.0598(14) 0.175(3) 0.0194(11) 0.0329(16) 0.0054(16)
    O1 0.0568(12) 0.0479(11) 0.0349(10) -0.0199(9) 0.0269(9) -0.0048(8)
    N1 0.0332(11) 0.0332(10) 0.0370(11) -0.0041(8) 0.0203(9) -0.0044(9)
    C1 0.062(2) 0.0424(19) 0.143(4) -0.0064(17) 0.041(3) 0.027(2)
    C2 0.066(3) 0.042(2) 0.183(6) 0.0083(19) 0.036(3) 0.038(3)
    C3 0.0486(19) 0.0420(17) 0.089(3) 0.0076(15) 0.0185(19) -0.0048(17)
    C4 0.0444(16) 0.0509(17) 0.0489(17) 0.0005(13) 0.0242(14) -0.0016(13)
    C5 0.0495(16) 0.0367(13) 0.0406(14) 0.0042(12) 0.0269(13) 0.0054(11)
    C6 0.0476(15) 0.0316(12) 0.0381(14) -0.0029(11) 0.0211(12) -0.0027(11)
    C7 0.0504(16) 0.0328(13) 0.0514(16) -0.0084(11) 0.0327(14) -0.0041(12)
    C8 0.0335(13) 0.0426(14) 0.0395(14) -0.0059(11) 0.0215(12) -0.0100(11)
    C9 0.0350(13) 0.0478(15) 0.0337(13) -0.0014(11) 0.0209(11) -0.0032(11)
    C10 0.0424(14) 0.0460(15) 0.0363(14) -0.0025(12) 0.0271(12) -0.0016(11)
    C11 0.067(2) 0.0483(17) 0.0498(18) -0.0012(15) 0.0373(17) 0.0029(13)
    C12 0.065(2) 0.062(2) 0.0513(18) 0.0141(16) 0.0365(17) 0.0169(16)
    C13 0.0447(17) 0.079(2) 0.0360(15) 0.0042(16) 0.0197(13) 0.0037(15)
    C14 0.0422(15) 0.0614(18) 0.0375(15) -0.0046(13) 0.0208(13) -0.0066(13)
    C15 0.070(2) 0.0485(17) 0.0523(18) -0.0102(15) 0.0360(17) -0.0160(14)
_geom_special_details
;
 All esds (except the esd in the dihedral angle between two l.s. planes)
 are estimated using the full covariance matrix.  The cell esds are taken
 into account individually in the estimation of esds in distances, angles
 and torsion angles; correlations between esds in cell parameters are only
 used when they are defined by crystal symmetry.  An approximate (isotropic)
 treatment of cell esds is used for estimating esds involving l.s. planes.
;
loop_
    _geom_bond_atom_site_label_1
    _geom_bond_atom_site_label_2
    _geom_bond_site_symmetry_2
    _geom_bond_distance
    _geom_bond_publ_flag
    Pd1 O1 . 1.9770(18) y
    Pd1 O1 3_677 1.9770(18) ?
    Pd1 N1 3_677 2.028(2) ?
    Pd1 N1 . 2.028(2) y
    F1 C3 . 1.369(4) ?
    O1 C10 . 1.321(3) ?
    N1 C8 . 1.297(3) ?
    N1 C7 . 1.474(3) ?
    C1 C2 . 1.378(6) ?
    C1 C6 . 1.381(4) ?
    C1 H1A . 0.9300 ?
    C2 C3 . 1.358(6) ?
    C2 H2A . 0.9300 ?
    C3 C4 . 1.349(5) ?
    C4 C5 . 1.387(4) ?
    C4 H4A . 0.9300 ?
    C5 C6 . 1.371(4) ?
    C5 H5 . 0.9300 ?
    C6 C7 . 1.510(4) ?
    C7 H7A . 0.9700 ?
    C7 H7B . 0.9700 ?
    C8 C9 . 1.458(4) ?
    C8 C15 . 1.516(4) ?
    C9 C14 . 1.411(4) ?
    C9 C10 . 1.415(4) ?
    C10 C11 . 1.403(4) ?
    C11 C12 . 1.373(5) ?
    C11 H11A . 0.9300 ?
    C12 C13 . 1.381(5) ?
    C12 H12A . 0.9300 ?
    C13 C14 . 1.363(5) ?
    C13 H13A . 0.9300 ?
    C14 H14A . 0.9300 ?
    C15 H15A . 0.9600 ?
    C15 H15B . 0.9600 ?
    C15 H15C . 0.9600 ?
loop_
    _geom_angle_atom_site_label_1
    _geom_angle_atom_site_label_2
    _geom_angle_atom_site_label_3
    _geom_angle_site_symmetry_1
    _geom_angle_site_symmetry_3
    _geom_angle
    _geom_angle_publ_flag
    O1 Pd1 O1 . 3_677 180.00(10) ?
    O1 Pd1 N1 . 3_677 91.52(8) ?
    O1 Pd1 N1 3_677 3_677 88.48(8) ?
    O1 Pd1 N1 . . 88.48(8) y
    O1 Pd1 N1 3_677 . 91.52(8) y
    N1 Pd1 N1 3_677 . 180.0000(10)
                                 ?
    C10 O1 Pd1 . . 118.68(16) ?
    C8 N1 C7 . . 120.0(2) ?
    C8 N1 Pd1 . . 124.82(18) ?
    C7 N1 Pd1 . . 115.13(17) ?
    C2 C1 C6 . . 120.9(4) ?
    C2 C1 H1A . . 119.6 ?
    C6 C1 H1A . . 119.6 ?
    C3 C2 C1 . . 118.9(4) ?
    C3 C2 H2A . . 120.6 ?
    C1 C2 H2A . . 120.6 ?
    C4 C3 C2 . . 122.6(3) ?
    C4 C3 F1 . . 118.5(4) ?
    C2 C3 F1 . . 118.9(3) ?
    C3 C4 C5 . . 117.8(3) ?
    C3 C4 H4A . . 121.1 ?
    C5 C4 H4A . . 121.1 ?
    C6 C5 C4 . . 121.9(3) ?
    C6 C5 H5 . . 119.0 ?
    C4 C5 H5 . . 119.0 ?
    C5 C6 C1 . . 117.9(3) ?
    C5 C6 C7 . . 123.5(2) ?
    C1 C6 C7 . . 118.6(3) ?
    N1 C7 C6 . . 113.4(2) ?
    N1 C7 H7A . . 108.9 ?
    C6 C7 H7A . . 108.9 ?
    N1 C7 H7B . . 108.9 ?
    C6 C7 H7B . . 108.9 ?
    H7A C7 H7B . . 107.7 ?
    N1 C8 C9 . . 122.4(2) ?
    N1 C8 C15 . . 120.7(3) ?
    C9 C8 C15 . . 116.9(2) ?
    C14 C9 C10 . . 118.1(3) ?
    C14 C9 C8 . . 119.6(3) ?
    C10 C9 C8 . . 122.2(2) ?
    O1 C10 C11 . . 117.9(3) ?
    O1 C10 C9 . . 124.0(2) ?
    C11 C10 C9 . . 118.1(3) ?
    C12 C11 C10 . . 121.8(3) ?
    C12 C11 H11A . . 119.1 ?
    C10 C11 H11A . . 119.1 ?
    C11 C12 C13 . . 120.3(3) ?
    C11 C12 H12A . . 119.9 ?
    C13 C12 H12A . . 119.9 ?
    C14 C13 C12 . . 119.3(3) ?
    C14 C13 H13A . . 120.3 ?
    C12 C13 H13A . . 120.3 ?
    C13 C14 C9 . . 122.4(3) ?
    C13 C14 H14A . . 118.8 ?
    C9 C14 H14A . . 118.8 ?
    C8 C15 H15A . . 109.5 ?
    C8 C15 H15B . . 109.5 ?
    H15A C15 H15B . . 109.5 ?
    C8 C15 H15C . . 109.5 ?
    H15A C15 H15C . . 109.5 ?
    H15B C15 H15C . . 109.5 ?
loop_
    _geom_torsion_atom_site_label_1
    _geom_torsion_atom_site_label_2
    _geom_torsion_atom_site_label_3
    _geom_torsion_atom_site_label_4
    _geom_torsion_site_symmetry_1
    _geom_torsion_site_symmetry_2
    _geom_torsion_site_symmetry_3
    _geom_torsion_site_symmetry_4
    _geom_torsion
    _geom_torsion_publ_flag
    N1 Pd1 O1 C10 3_677 . . . -134.7(2) ?
    N1 Pd1 O1 C10 . . . . 45.3(2) ?
    O1 Pd1 N1 C8 . . . . -25.1(2) ?
    O1 Pd1 N1 C8 3_677 . . . 154.9(2) ?
    O1 Pd1 N1 C7 . . . . 151.39(18) ?
    O1 Pd1 N1 C7 3_677 . . . -28.61(18) ?
    C6 C1 C2 C3 . . . . -0.8(9) ?
    C1 C2 C3 C4 . . . . 2.6(9) ?
    C1 C2 C3 F1 . . . . -179.5(5) ?
    C2 C3 C4 C5 . . . . -2.3(7) ?
    F1 C3 C4 C5 . . . . 179.8(3) ?
    C3 C4 C5 C6 . . . . 0.2(5) ?
    C4 C5 C6 C1 . . . . 1.4(5) ?
    C4 C5 C6 C7 . . . . 179.4(3) ?
    C2 C1 C6 C5 . . . . -1.1(7) ?
    C2 C1 C6 C7 . . . . -179.1(5) ?
    C8 N1 C7 C6 . . . . 87.6(3) ?
    Pd1 N1 C7 C6 . . . . -89.0(2) ?
    C5 C6 C7 N1 . . . . 8.3(4) ?
    C1 C6 C7 N1 . . . . -173.7(3) ?
    C7 N1 C8 C9 . . . . -179.5(2) ?
    Pd1 N1 C8 C9 . . . . -3.2(4) ?
    C7 N1 C8 C15 . . . . 0.2(4) ?
    Pd1 N1 C8 C15 . . . . 176.5(2) ?
    N1 C8 C9 C14 . . . . -157.8(3) ?
    C15 C8 C9 C14 . . . . 22.6(4) ?
    N1 C8 C9 C10 . . . . 24.0(4) ?
    C15 C8 C9 C10 . . . . -155.6(3) ?
    Pd1 O1 C10 C11 . . . . 141.1(2) ?
    Pd1 O1 C10 C9 . . . . -40.7(3) ?
    C14 C9 C10 O1 . . . . -178.0(3) ?
    C8 C9 C10 O1 . . . . 0.2(4) ?
    C14 C9 C10 C11 . . . . 0.2(4) ?
    C8 C9 C10 C11 . . . . 178.4(3) ?
    O1 C10 C11 C12 . . . . 178.2(3) ?
    C9 C10 C11 C12 . . . . -0.2(5) ?
    C10 C11 C12 C13 . . . . 0.4(5) ?
    C11 C12 C13 C14 . . . . -0.7(5) ?
    C12 C13 C14 C9 . . . . 0.8(5) ?
    C10 C9 C14 C13 . . . . -0.6(4) ?
    C8 C9 C14 C13 . . . . -178.8(3) ?
loop_
    _geom_hbond_atom_site_label_D
    _geom_hbond_atom_site_label_H
    _geom_hbond_atom_site_label_A
    _geom_hbond_site_symmetry_A
    _geom_hbond_distance_DH
    _geom_hbond_distance_HA
    _geom_hbond_distance_DA
    _geom_hbond_angle_DHA
    _geom_hbond_publ_flag
    C4 H4A O1 3_777 0.93 2.50 3.405(5) 165 y
_iucr_refine_instructions_details
;
TITL d in P2(1)/n                New: P21/c
CELL  0.71073    7.5924   21.9212    9.3475    90.000   124.963    90.000
ZERR 1           0.0005    0.0014    0.0005     0.000     0.004     0.000
LATT   1
SYMM             - X ,    0.50000 + Y ,    0.50000 - Z
SFAC  C  H  F  N  O Pd
UNIT    60   52   4   4   4   2
TEMP    23
L.S. 20
SIZE 0.25 0.25 0.50
BOND $H
FMAP 2 2 60
PLAN 20
ACTA
CONF
omit -4 54
OMIT -2 1 1
OMIT -1 1 1
WGHT    0.008600    1.399400
FVAR       0.31782
PD1   6    0.500000    1.000000    1.000000    10.50000    0.03017    0.03263 =
         0.03135   -0.00210    0.01650   -0.00387
F1    3    1.313926    0.779869    1.218593    11.00000    0.05470    0.05978 =
         0.17515    0.00537    0.03287    0.01940
O1    5    0.538379    1.045808    0.837472    11.00000    0.05683    0.04788 =
         0.03492   -0.00481    0.02686   -0.01988
N1    4    0.426769    0.925213    0.847797    11.00000    0.03323    0.03317 =
         0.03699   -0.00439    0.02033   -0.00411
C1    1    0.765528    0.787280    1.086519    11.00000    0.06161    0.04245 =
         0.14268    0.02654    0.04067   -0.00635
AFIX  43
H1A   2    0.667036    0.762901    1.088965    11.00000   -1.20000
AFIX   0
C2    1    0.970105    0.765672    1.156748    11.00000    0.06575    0.04179 =
         0.18343    0.03842    0.03630    0.00832
AFIX  43
H2A   2    1.010812    0.727214    1.207788    11.00000   -1.20000
AFIX   0
C3    1    1.111253    0.801488    1.150162    11.00000    0.04862    0.04204 =
         0.08858   -0.00476    0.01850    0.00759
C4    1    1.061796    0.858449    1.083402    11.00000    0.04440    0.05093 =
         0.04885   -0.00160    0.02422    0.00052
AFIX  43
H4A   2    1.162673    0.882694    1.083911    11.00000   -1.20000
AFIX   0
C5    1    0.855542    0.879665    1.013980    11.00000    0.04945    0.03667 =
         0.04059    0.00543    0.02686    0.00420
AFIX  43
H5    2    0.818418    0.918766    0.967048    11.00000   -1.20000
AFIX   0
C6    1    0.704837    0.844675    1.012535    11.00000    0.04765    0.03161 =
         0.03810   -0.00267    0.02112   -0.00286
C7    1    0.479536    0.866331    0.939898    11.00000    0.05043    0.03284 =
         0.05140   -0.00408    0.03273   -0.00843
AFIX  23
H7A   2    0.378089    0.835790    0.859837    11.00000   -1.20000
H7B   2    0.462930    0.870201    1.034950    11.00000   -1.20000
AFIX   0
C8    1    0.349652    0.926502    0.683080    11.00000    0.03347    0.04264 =
         0.03952   -0.00997    0.02154   -0.00590
C9    1    0.296260    0.983379    0.585532    11.00000    0.03502    0.04783 =
         0.03367   -0.00323    0.02093   -0.00145
C10   1    0.392945    1.039578    0.667820    11.00000    0.04236    0.04599 =
         0.03625   -0.00161    0.02706   -0.00248
C11   1    0.335199    1.091648    0.562503    11.00000    0.06667    0.04826 =
         0.04980    0.00292    0.03726   -0.00116
AFIX  43
H11A  2    0.397118    1.128949    0.614730    11.00000   -1.20000
AFIX   0
C12   1    0.189824    1.089049    0.384499    11.00000    0.06515    0.06204 =
         0.05134    0.01691    0.03646    0.01410
AFIX  43
H12A  2    0.155432    1.124291    0.318052    11.00000   -1.20000
AFIX   0
C13   1    0.094455    1.034310    0.303719    11.00000    0.04475    0.07878 =
         0.03601    0.00370    0.01973    0.00419
AFIX  43
H13A  2   -0.005240    1.032583    0.183300    11.00000   -1.20000
AFIX   0
C14   1    0.147944    0.982864    0.402277    11.00000    0.04219    0.06138 =
         0.03746   -0.00659    0.02079   -0.00458
AFIX  43
H14A  2    0.084425    0.946087    0.346783    11.00000   -1.20000
AFIX   0
C15   1    0.312274    0.867881    0.583289    11.00000    0.07044    0.04851 =
         0.05231   -0.01595    0.03597   -0.01015
AFIX 137
H15A  2    0.327976    0.875554    0.490027    11.00000   -1.50000
H15B  2    0.169792    0.853143    0.535889    11.00000   -1.50000
H15C  2    0.415385    0.837827    0.660765    11.00000   -1.50000
HKLF 4 1 -1.0000  0.0000  0.0000  0.0000 -1.0000  0.0000  1.0000  0.0000  1.0000
REM  d in P2(1)/n                New: P21/c
REM R1 =  0.0341 for   2720 Fo > 4sig(Fo)  and  0.0346 for all   2776 data
REM    170 parameters refined using      0 restraints
END
WGHT      0.0086      1.3993
REM Highest difference peak  0.242,  deepest hole -0.478,  1-sigma level  0.063
Q1    1   1.2367  0.7742  1.2674  11.00000  0.05    0.24
Q2    1   1.2419  0.7782  1.0987  11.00000  0.05    0.23
Q3    1   0.2960  1.0153  0.6407  11.00000  0.05    0.23
Q4    1   0.0932  1.0613  0.3652  11.00000  0.05    0.23
Q5    1   0.9182  0.7609  1.0366  11.00000  0.05    0.23
Q6    1   0.5828  0.8572  0.9426  11.00000  0.05    0.22
Q7    1   1.1253  0.8821  0.9209  11.00000  0.05    0.21
Q8    1   0.8925  0.7786  1.1818  11.00000  0.05    0.21
Q9    1   0.3055  0.9584  0.6382  11.00000  0.05    0.20
Q10   1   0.1055  1.0158  0.4102  11.00000  0.05    0.20
Q11   1   0.3332  0.9010  0.6252  11.00000  0.05    0.20
Q12   1   1.0435  0.9438  1.0294  11.00000  0.05    0.20
Q13   1   0.1767  1.0585  0.3190  11.00000  0.05    0.19
Q14   1  -0.2385  1.0379  0.1035  11.00000  0.05    0.18
Q15   1   0.3402  0.9032  0.8626  11.00000  0.05    0.18
Q16   1   0.8606  0.9364  1.0317  11.00000  0.05    0.18
Q17   1   0.2079  1.0943  0.4802  11.00000  0.05    0.18
Q18   1   0.7146  0.8161  1.0074  11.00000  0.05    0.18
Q19   1   1.0384  0.7946  1.1778  11.00000  0.05    0.18
Q20   1  -0.1053  1.0209  0.0890  11.00000  0.05    0.17
;
