# Supplementary material for: Crystal structure of bis­(2-{1-[(E)-(4-fluoro­benz­yl)imino]­eth­yl}phenolato-κ2 N,O)palladium(II)
Source: Acta Crystallogr E Crystallogr Commun. 2015 Mar 11;71(Pt 4):350–3. doi: 10.1107/S2056989015004405 (PMC4438801; doi:10.1107/S2056989015004405)
Supplement: Supplementary file 2 [file e-71-00350-Isup2.hkl]

# 
# h,k,l, Fc-squared, Fo-squared, sigma(Fo-squared) and status flag 
# 
data_I
_shelx_title ' d in P2(1)/n                New: P21/c' 
_shelx_refln_list_code          4 
_shelx_F_calc_maximum      132.80 
_exptl_crystal_F_000       600.00 
_reflns_d_resolution_high  0.7829 
 
loop_ 
 _symmetry_equiv_pos_as_xyz 
 'x, y, z' 
 '-x, y+1/2, -z+1/2' 
 '-x, -y, -z' 
 'x, -y-1/2, z-1/2' 
 
_cell_length_a     7.5924 
_cell_length_b    21.9212 
_cell_length_c     9.3475 
_cell_angle_alpha  90.000 
_cell_angle_beta  124.963 
_cell_angle_gamma  90.000 
 
_shelx_F_squared_multiplier     1.000 
 
loop_ 
 _refln_index_h 
 _refln_index_k 
 _refln_index_l 
 _refln_F_squared_calc 
 _refln_F_squared_meas 
 _refln_F_squared_sigma 
 _refln_observed_status 
   1   0   0    14084.58    10489.40    695.77 o 
   2   0   0     3433.19     3265.41     50.21 o 
   3   0   0     1812.95     1758.14     41.57 o 
   4   0   0      938.39      992.69     16.54 o 
   5   0   0     3048.42     3161.62     73.81 o 
   6   0   0     1058.19     1077.49     53.08 o 
   7   0   0      231.83      232.36     14.80 o 
   1   1   0       82.43       61.95      2.60 o 
   2   1   0     1016.44     1029.55     15.41 o 
   3   1   0      605.01      618.37      9.57 o 
   4   1   0      148.65      142.75      2.47 o 
   5   1   0        0.40        4.34      1.70 o 
   6   1   0       58.26       58.02      2.51 o 
   7   1   0        8.52       12.24      0.90 o 
   1   2   0    17636.62    13914.47    686.75 o 
   2   2   0     8646.32     8245.52    106.92 o 
   3   2   0     7179.97     7138.82    110.15 o 
   4   2   0      730.79      655.97     10.87 o 
   5   2   0      909.53      889.43     15.82 o 
   6   2   0      636.80      667.71     20.53 o 
   7   2   0      280.58      298.12     11.39 o 
   1   3   0      299.84      289.88      5.93 o 
   2   3   0      811.83      908.75     12.89 o 
   3   3   0      244.61      278.57      4.87 o 
   4   3   0      128.75      107.99      2.57 o 
   5   3   0      384.53      343.04      7.84 o 
   6   3   0        3.32        3.47      0.83 o 
   7   3   0       14.35       20.45      1.47 o 
   0   4   0     4516.28     3789.73    319.01 o 
   1   4   0     2336.00     2060.28     71.39 o 
   2   4   0     4668.88     4466.53     55.73 o 
   3   4   0     1708.13     1633.92     23.17 o 
   4   4   0     2191.17     2226.20     35.51 o 
   5   4   0     1184.16     1204.74     31.06 o 
   6   4   0      463.77      450.38     11.67 o 
   7   4   0      228.23      242.54     10.45 o 
   1   5   0      145.83      156.21      1.74 o 
   2   5   0      945.93      991.55     12.64 o 
   3   5   0      207.34      256.15      3.83 o 
   4   5   0       35.32       39.63      1.08 o 
   5   5   0       43.16       36.15      2.47 o 
   6   5   0      176.22      152.25      4.25 o 
   7   5   0       14.89       21.25      1.66 o 
   0   6   0     2193.70     2107.02     32.34 o 
   1   6   0     2585.93     2429.37     31.78 o 
   2   6   0     3584.55     3455.37     44.28 o 
   3   6   0     3667.75     3581.92     51.33 o 
   4   6   0     1902.64     1944.37     31.14 o 
   5   6   0     2158.16     2200.81     46.62 o 
   6   6   0      473.63      461.83     11.08 o 
   7   6   0      230.56      244.97      9.51 o 
   1   7   0      431.18      428.77      5.73 o 
   2   7   0      598.52      609.63     12.63 o 
   3   7   0       18.30       22.38      1.01 o 
   4   7   0       69.05       59.35      1.18 o 
   5   7   0       36.27       41.93      1.83 o 
   6   7   0        4.52        9.48      1.21 o 
   7   7   0       21.41       27.58      1.86 o 
   0   8   0     7500.72     7325.42    115.98 o 
   1   8   0     1135.96      999.45      9.83 o 
   2   8   0     2234.78     2165.54     31.96 o 
   3   8   0     2070.95     2232.12     40.27 o 
   4   8   0     2384.68     2467.50     41.20 o 
   5   8   0     1565.02     1542.79     30.96 o 
   6   8   0      884.76      873.22     21.19 o 
   7   8   0      203.75      232.93      9.78 o 
   1   9   0      153.24      146.23      1.73 o 
   2   9   0       26.04       30.11      0.41 o 
   3   9   0      650.47      725.86      9.17 o 
   4   9   0        0.00        2.36      0.30 o 
   5   9   0       14.16       17.60      1.06 o 
   6   9   0        1.56        9.46      1.54 o 
   7   9   0       45.47       40.44      2.28 o 
   0  10   0     1729.81     1595.23     23.70 o 
   1  10   0     1343.04     1283.28     15.25 o 
   2  10   0      216.07      163.85      4.06 o 
   3  10   0     2407.41     2409.52     37.63 o 
   4  10   0      690.12      696.67     11.57 o 
   5  10   0      695.74      719.66     15.26 o 
   6  10   0      619.85      639.15     24.80 o 
   7  10   0      221.95      235.40     15.60 o 
   1  11   0       46.07       55.76      0.95 o 
   2  11   0       21.33       21.28      0.59 o 
   3  11   0      225.63      227.30      3.14 o 
   4  11   0      234.41      230.69      4.77 o 
   5  11   0       24.21       19.58      0.57 o 
   6  11   0       51.33       57.32      2.59 o 
   7  11   0        7.89       10.52      2.27 o 
   0  12   0      289.02      280.34      4.71 o 
   1  12   0     2319.24     2383.60     35.39 o 
   2  12   0     1192.48     1097.72     14.37 o 
   3  12   0      736.22      679.97      9.65 o 
   4  12   0     1085.43     1026.72     15.58 o 
   5  12   0      319.10      292.37      6.31 o 
   6  12   0      497.52      502.95     24.07 o 
   7  12   0      184.92      203.31     19.19 o 
   1  13   0      258.97      214.14      2.79 o 
   2  13   0      219.51      190.65      2.65 o 
   3  13   0      215.25      190.53      2.96 o 
   4  13   0       82.05       87.16      1.36 o 
   5  13   0       18.15       18.46      0.76 o 
   6  13   0        1.64        5.23      1.55 o 
   7  13   0       40.12       51.58      4.36 o 
   0  14   0     5704.58     6014.20    117.98 o 
   1  14   0     3041.45     2912.28     41.30 o 
   2  14   0      849.37      844.38     11.94 o 
   3  14   0      538.26      511.97      7.26 o 
   4  14   0     1126.29     1118.71     16.33 o 
   5  14   0      821.57      819.12     18.15 o 
   6  14   0      469.35      444.31     17.86 o 
   1  15   0       82.25       77.96      1.31 o 
   2  15   0        1.49        2.23      0.59 o 
   3  15   0      111.57      108.30      1.55 o 
   4  15   0       72.01       62.26      0.85 o 
   5  15   0       77.27       71.66      2.14 o 
   6  15   0        1.06        3.02      0.59 o 
   0  16   0      492.62      512.44      9.17 o 
   1  16   0     1321.74     1374.71     16.15 o 
   2  16   0     2476.03     2559.00     31.38 o 
   3  16   0     1905.60     1942.13     24.87 o 
   4  16   0      557.80      526.82      6.13 o 
   5  16   0      457.59      455.88     10.91 o 
   6  16   0      331.01      323.61     14.87 o 
   1  17   0      487.72      468.48      5.57 o 
   2  17   0       18.58       23.54      0.85 o 
   3  17   0       16.23       20.79      0.81 o 
   4  17   0       23.71       26.53      1.13 o 
   5  17   0        5.09        8.17      1.02 o 
   6  17   0        0.30        1.46      1.42 o 
   0  18   0      355.64      397.16      5.97 o 
   1  18   0     1081.63     1110.48     11.98 o 
   2  18   0      509.32      506.13      6.22 o 
   3  18   0      573.09      570.25      8.87 o 
   4  18   0      841.30      838.04     16.19 o 
   5  18   0      331.90      333.65      7.45 o 
   6  18   0      269.38      271.71      7.63 o 
   1  19   0      179.18      177.76      2.15 o 
   2  19   0      244.30      239.77      3.33 o 
   3  19   0       56.72       52.21      0.98 o 
   4  19   0       45.59       43.89      2.09 o 
   5  19   0       39.24       37.20      2.31 o 
   0  20   0      317.36      334.02      5.73 o 
   1  20   0      567.11      582.22      6.35 o 
   2  20   0      813.77      819.06      9.68 o 
   3  20   0      640.80      634.98      7.42 o 
   4  20   0      490.74      464.67      8.91 o 
   5  20   0      343.73      337.33     11.10 o 
   1  21   0        2.26        7.79      0.68 o 
   2  21   0      164.47      153.14      2.81 o 
   3  21   0       10.07        9.91      0.73 o 
   4  21   0        0.29        2.97      0.72 o 
   5  21   0       45.70       41.02      4.74 o 
   0  22   0      803.47      815.82     13.65 o 
   1  22   0      818.22      829.71     10.83 o 
   2  22   0      869.52      857.59     12.63 o 
   3  22   0      390.10      391.85      7.94 o 
   4  22   0      485.27      497.46     22.86 o 
   1  23   0       21.92       24.81      0.88 o 
   2  23   0       71.01       62.63      1.61 o 
   3  23   0       23.29       23.24      0.99 o 
   4  23   0       19.97       32.00      2.87 o 
   0  24   0      696.02      691.49     12.19 o 
   1  24   0      692.10      683.98      8.22 o 
   2  24   0      338.58      362.49      3.83 o 
   3  24   0      438.81      443.50      8.91 o 
   4  24   0      131.15      144.03      3.65 o 
   1  25   0        6.04        9.03      0.64 o 
   2  25   0        1.15        3.38      0.92 o 
   3  25   0        0.18       -2.57      1.29 o 
   0  26   0      375.73      369.71      8.09 o 
   1  26   0      234.71      256.46      3.59 o 
   2  26   0      337.78      352.02      6.22 o 
   1  27   0       10.27       14.37      1.04 o 
   2  27   0        1.93        4.90      1.29 o 
   0  28   0      126.69      145.12      3.51 o 
  -8   1   1      181.70      201.13      9.35 o 
  -7   1   1      416.02      410.38     11.04 o 
  -6   1   1      323.38      333.90      9.24 o 
  -5   1   1     1234.85     1213.48     27.13 o 
  -4   1   1     4037.80     4181.33     78.81 o 
  -3   1   1     7825.22     7509.37     56.66 o 
   1   1   1     5870.51     5707.88    100.21 o 
   2   1   1     2084.59     2023.30     24.15 o 
   3   1   1     5825.73     6009.33     77.45 o 
   4   1   1     2879.32     2954.88     60.99 o 
   5   1   1     1133.51     1148.36     26.85 o 
   6   1   1      504.79      484.72     14.50 o 
   7   1   1      298.83      324.17     16.37 o 
  -8   2   1       22.08       35.70      1.59 o 
  -7   2   1        0.50        2.26      0.89 o 
  -6   2   1       38.00       40.49      1.89 o 
  -5   2   1      321.11      306.10      7.67 o 
  -4   2   1      242.83      233.81      3.45 o 
  -3   2   1     1176.01     1280.44     10.63 o 
  -2   2   1      148.84      166.98      2.04 o 
  -1   2   1     1389.35     1021.53     69.92 o 
   0   2   1        3.07        1.72      0.23 o 
   1   2   1        0.04       21.26      4.81 o 
   2   2   1        3.12        8.35      0.54 o 
   3   2   1      758.79      786.39     15.05 o 
   4   2   1       45.29       43.18      3.21 o 
   5   2   1       25.96       25.03      1.86 o 
   6   2   1       11.59       13.96      1.90 o 
   7   2   1        0.07        4.56      1.17 o 
  -8   3   1      190.02      198.98     11.36 o 
  -7   3   1      585.24      600.88     17.17 o 
  -6   3   1      671.06      685.16     19.56 o 
  -5   3   1      381.43      385.29      7.12 o 
  -4   3   1     1506.13     1501.24     22.88 o 
  -3   3   1     2596.91     2667.88     21.89 o 
  -2   3   1    10358.35     9839.65     86.95 o 
  -1   3   1    13841.62    12527.06    197.60 o 
   0   3   1      364.76      388.53      8.16 o 
   1   3   1     8659.68     7849.86    255.33 o 
   2   3   1     3457.15     3609.12     50.55 o 
   3   3   1     2493.61     2581.56     47.84 o 
   4   3   1     2635.09     2659.02     54.87 o 
   5   3   1      565.23      541.65     15.01 o 
   6   3   1      585.66      589.11     14.83 o 
   7   3   1      407.51      429.56     21.38 o 
  -8   4   1        2.66        4.07      1.06 o 
  -7   4   1        0.80        4.61      0.95 o 
  -6   4   1        0.03        2.17      0.63 o 
  -5   4   1        4.71        5.91      0.84 o 
  -4   4   1      439.60      426.29      8.78 o 
  -3   4   1      258.55      231.68      2.22 o 
  -2   4   1     3132.54     3191.37     24.42 o 
  -1   4   1     4280.49     4394.81     62.08 o 
   0   4   1     3731.59     3548.70     39.24 o 
   1   4   1       14.35       14.51      0.94 o 
   2   4   1       11.41       17.33      0.54 o 
   3   4   1      269.54      273.03      4.97 o 
   4   4   1        0.96        5.10      1.28 o 
   5   4   1      108.67      111.41      3.33 o 
   6   4   1        5.55       11.05      1.27 o 
   7   4   1        0.00        5.55      1.13 o 
  -8   5   1      175.88      201.66      8.87 o 
  -7   5   1      744.52      749.37     24.09 o 
  -6   5   1      413.84      403.83     11.12 o 
  -5   5   1     1959.98     1968.50     33.03 o 
  -4   5   1     3917.94     3953.59     44.38 o 
  -3   5   1       97.37       60.85      2.20 o 
  -2   5   1      420.25      382.32      3.60 o 
  -1   5   1     2352.63     2250.65     25.66 o 
   0   5   1     7839.62     7597.22     80.53 o 
   1   5   1    10013.50     9760.83    147.27 o 
   2   5   1     3004.57     2955.94     35.67 o 
   3   5   1     2361.79     2319.22     38.78 o 
   4   5   1     1160.43     1150.21     24.87 o 
   5   5   1      436.91      457.25     10.95 o 
   6   5   1      805.48      795.16     22.97 o 
   7   5   1      464.18      490.41     27.28 o 
  -8   6   1        0.47        2.34      1.16 o 
  -7   6   1       33.49       39.93      2.94 o 
  -6   6   1      121.53      106.76      3.71 o 
  -5   6   1       54.73       49.03      1.17 o 
  -4   6   1       17.12       21.72      0.72 o 
  -3   6   1      202.34      222.04      2.65 o 
  -2   6   1       15.78       14.03      0.89 o 
  -1   6   1     1840.73     1902.79     22.65 o 
   0   6   1     4062.19     3964.85     52.05 o 
   1   6   1      540.51      564.87      5.60 o 
   2   6   1       88.23       88.80      1.97 o 
   3   6   1       38.82       52.36      1.70 o 
   4   6   1       11.59       12.46      0.91 o 
   5   6   1       57.77       52.11      2.10 o 
   6   6   1        0.17        0.49      0.99 o 
   7   6   1        2.70        3.06      1.85 o 
  -8   7   1      257.41      294.13     11.63 o 
  -7   7   1      893.13      926.04     33.12 o 
  -6   7   1     1819.70     1793.53     39.94 o 
  -5   7   1     1129.86     1128.81     15.56 o 
  -4   7   1     1042.43     1006.67     11.16 o 
  -3   7   1     1411.45     1245.53     12.97 o 
  -2   7   1     6706.01     6492.05     79.67 o 
  -1   7   1     6225.28     5839.37     72.14 o 
   0   7   1     3996.18     3775.94     43.66 o 
   1   7   1     2855.05     2858.40     45.10 o 
   2   7   1     4166.18     4416.78     67.71 o 
   3   7   1     3388.66     3550.08     48.65 o 
   4   7   1     1799.75     1779.30     34.73 o 
   5   7   1     1033.38      971.41     19.69 o 
   6   7   1      302.74      316.96     10.84 o 
   7   7   1      342.65      338.82     19.00 o 
  -8   8   1        4.39       11.73      2.02 o 
  -7   8   1       34.60       45.57      3.02 o 
  -6   8   1      176.40      155.87      3.27 o 
  -5   8   1       58.75       71.38      1.28 o 
  -4   8   1        6.06        8.23      0.83 o 
  -3   8   1     1676.60     1744.93     23.83 o 
  -2   8   1       74.79       78.54      1.98 o 
  -1   8   1       22.29       30.91      0.84 o 
   0   8   1      175.47      184.33      2.68 o 
   1   8   1     2295.82     2530.34     37.59 o 
   2   8   1      793.23      861.61     15.29 o 
   3   8   1       46.15       33.87      1.07 o 
   4   8   1       80.17       78.98      1.60 o 
   5   8   1      370.46      350.96      6.33 o 
   6   8   1       36.35       31.74      1.99 o 
   7   8   1       11.46       15.00      3.87 o 
  -7   9   1      550.74      567.24     21.76 o 
  -6   9   1      657.20      673.48     14.87 o 
  -5   9   1     1446.07     1430.15     21.54 o 
  -4   9   1     1694.49     1682.90     19.99 o 
  -3   9   1     3445.25     3693.73     71.67 o 
  -2   9   1     1845.13     1892.43     24.38 o 
  -1   9   1      581.43      530.71      7.87 o 
   0   9   1     3349.13     3204.02     30.18 o 
   1   9   1     3347.49     3360.65     44.43 o 
   2   9   1     4867.38     4967.62     67.17 o 
   3   9   1     2200.87     2217.35     32.01 o 
   4   9   1      696.66      723.26     13.86 o 
   5   9   1      182.54      203.62      4.22 o 
   6   9   1      343.67      346.19     16.99 o 
   7   9   1      274.32      301.97     19.47 o 
  -7  10   1       19.15       22.17      1.75 o 
  -6  10   1       15.20       19.57      1.18 o 
  -5  10   1       27.36       25.38      0.70 o 
  -4  10   1      143.52      135.90      1.89 o 
  -3  10   1       14.84       17.67      0.70 o 
  -2  10   1       30.62       25.86      0.62 o 
  -1  10   1       97.74      117.50      1.74 o 
   0  10   1     2280.53     2420.55     24.29 o 
   1  10   1     1747.57     2010.17     24.81 o 
   2  10   1       62.88       72.27      0.97 o 
   3  10   1      156.61      134.85      2.24 o 
   4  10   1        0.72        1.06      0.31 o 
   5  10   1      123.71      109.88      2.77 o 
   6  10   1       30.52       26.31      2.40 o 
  -7  11   1      353.36      366.76     14.39 o 
  -6  11   1      591.77      599.08     14.31 o 
  -5  11   1      826.51      851.95     18.20 o 
  -4  11   1      325.37      322.82      4.26 o 
  -3  11   1     1826.84     1780.80     22.95 o 
  -2  11   1     3732.05     3894.77     56.38 o 
  -1  11   1     3804.42     3865.76     42.94 o 
   0  11   1      190.76      116.19      1.79 o 
   1  11   1     1742.43     1767.31     21.69 o 
   2  11   1      879.15      879.08     13.05 o 
   3  11   1      829.15      859.20     13.23 o 
   4  11   1      860.56      849.47     14.45 o 
   5  11   1      303.48      291.87      7.12 o 
   6  11   1       88.06      106.66      4.49 o 
  -7  12   1       13.23       22.05      1.24 o 
  -6  12   1       32.11       33.05      2.09 o 
  -5  12   1      118.81      103.98      1.80 o 
  -4  12   1      415.01      384.98      5.35 o 
  -3  12   1        0.28        3.43      0.35 o 
  -2  12   1       39.59       44.67      0.88 o 
  -1  12   1      259.54      256.29      2.97 o 
   0  12   1       68.05       71.13      0.95 o 
   1  12   1       40.68       39.19      0.73 o 
   2  12   1        9.38       10.71      0.59 o 
   3  12   1      237.19      191.26      2.59 o 
   4  12   1       27.67       28.19      0.96 o 
   5  12   1        0.06        1.57      0.46 o 
   6  12   1       20.31       24.17      2.65 o 
  -7  13   1      267.99      287.02     18.56 o 
  -6  13   1      327.83      329.82      9.25 o 
  -5  13   1      871.42      829.49     13.31 o 
  -4  13   1     1888.61     1823.33     22.93 o 
  -3  13   1     1792.35     1759.28     22.62 o 
  -2  13   1     2045.00     2103.78     28.00 o 
  -1  13   1     3271.28     3335.21     38.70 o 
   0  13   1     2694.94     2825.38     38.76 o 
   1  13   1     1877.54     1819.86     19.68 o 
   2  13   1     1621.28     1630.40     22.51 o 
   3  13   1       51.94       47.50      1.20 o 
   4  13   1     1005.16     1000.01     16.12 o 
   5  13   1      335.29      335.97      9.74 o 
   6  13   1      117.27      116.42      7.78 o 
  -7  14   1       14.82       18.64      2.43 o 
  -6  14   1       10.53       14.82      0.76 o 
  -5  14   1       47.49       45.36      0.94 o 
  -4  14   1       14.99       20.79      0.91 o 
  -3  14   1      285.61      258.95      3.41 o 
  -2  14   1       41.56       50.88      0.71 o 
  -1  14   1       82.10       87.93      1.26 o 
   0  14   1       53.29       65.12      1.01 o 
   1  14   1       16.37       18.65      0.48 o 
   2  14   1       10.95       18.44      0.47 o 
   3  14   1       15.95       17.32      0.84 o 
   4  14   1        5.76        6.04      0.45 o 
   5  14   1       38.98       34.76      1.57 o 
   6  14   1       64.00       57.30      3.85 o 
  -7  15   1      365.95      373.78     32.11 o 
  -6  15   1      446.64      433.30     11.44 o 
  -5  15   1      677.74      651.36     11.16 o 
  -4  15   1      900.75      894.83     12.10 o 
  -3  15   1     1940.34     1951.10     24.52 o 
  -2  15   1     3309.01     3340.59     35.51 o 
  -1  15   1     2584.40     2641.37     33.13 o 
   0  15   1     2877.21     2959.50     33.47 o 
   1  15   1     1044.17     1050.52     13.13 o 
   2  15   1     1135.95     1127.37     16.97 o 
   3  15   1     1909.80     1862.27     37.75 o 
   4  15   1      374.63      353.85      6.86 o 
   5  15   1      325.25      320.13     10.16 o 
   6  15   1      115.67      121.19      8.51 o 
  -6  16   1       36.34       28.52      1.35 o 
  -5  16   1       24.57       28.50      1.06 o 
  -4  16   1       21.15       21.80      0.63 o 
  -3  16   1      224.37      212.28      3.12 o 
  -2  16   1      318.73      308.63      3.46 o 
  -1  16   1      808.61      817.43     10.26 o 
   0  16   1      424.70      423.06      5.43 o 
   1  16   1      146.33      141.32      1.70 o 
   2  16   1       17.06       22.49      0.70 o 
   3  16   1        7.35       14.09      0.82 o 
   4  16   1        7.19        6.28      0.65 o 
   5  16   1        0.57        3.07      0.60 o 
   6  16   1        3.59        5.10      1.02 o 
  -6  17   1      436.29      436.80     11.01 o 
  -5  17   1      320.93      334.69      6.96 o 
  -4  17   1      291.56      282.36      4.19 o 
  -3  17   1     1631.41     1655.50     22.27 o 
  -2  17   1      495.84      511.60      5.53 o 
  -1  17   1     1263.32     1301.33     14.31 o 
   0  17   1     1630.45     1676.43     18.87 o 
   1  17   1      888.37      859.76      9.78 o 
   2  17   1     1557.30     1578.72     19.59 o 
   3  17   1      527.59      526.84      8.05 o 
   4  17   1      404.57      410.70      6.87 o 
   5  17   1      227.33      233.03      5.69 o 
  -6  18   1        0.24        0.13      1.61 o 
  -5  18   1       21.40       23.02      0.85 o 
  -4  18   1       32.26       31.26      1.04 o 
  -3  18   1        6.67        8.25      0.68 o 
  -2  18   1        8.75       11.03      0.71 o 
  -1  18   1      952.90      921.48      9.38 o 
   0  18   1      321.16      302.84      4.35 o 
   1  18   1       65.84       55.84      0.94 o 
   2  18   1        4.09       10.56      0.52 o 
   3  18   1      125.16      114.03      1.32 o 
   4  18   1        2.86        4.02      0.80 o 
   5  18   1       13.89       19.03      1.80 o 
  -6  19   1      231.15      248.87      8.15 o 
  -5  19   1      481.15      480.35      9.17 o 
  -4  19   1      552.83      554.42     11.75 o 
  -3  19   1      156.84      165.78      2.52 o 
  -2  19   1        3.52       12.68      0.81 o 
  -1  19   1      683.99      703.90      7.92 o 
   0  19   1     1299.82     1317.96     15.14 o 
   1  19   1     1159.23     1163.16     12.48 o 
   2  19   1      510.00      484.99      5.69 o 
   3  19   1      533.80      515.77      8.35 o 
   4  19   1      318.43      330.67      6.33 o 
   5  19   1      380.46      380.77     10.92 o 
  -5  20   1        0.07        1.75      0.82 o 
  -4  20   1        4.83        8.32      0.92 o 
  -3  20   1        7.68       11.70      0.76 o 
  -2  20   1       37.65       35.75      0.85 o 
  -1  20   1      298.37      266.12      2.97 o 
   0  20   1        0.04        4.38      0.52 o 
   1  20   1      185.56      166.73      1.84 o 
   2  20   1       22.01       24.76      0.85 o 
   3  20   1       49.82       38.51      1.21 o 
   4  20   1        8.75       13.11      0.89 o 
   5  20   1       21.18       29.58      3.20 o 
  -5  21   1      284.29      284.52     10.38 o 
  -4  21   1      297.99      304.35      6.96 o 
  -3  21   1      320.20      325.66      5.44 o 
  -2  21   1      976.31      981.18     11.13 o 
  -1  21   1      380.87      391.16      4.91 o 
   0  21   1      564.25      582.89      6.21 o 
   1  21   1      663.14      649.52      6.52 o 
   2  21   1      930.13      908.43     13.91 o 
   3  21   1      416.04      409.05      7.23 o 
   4  21   1      523.50      537.09     13.84 o 
  -5  22   1        6.41        9.84      2.63 o 
  -4  22   1       12.11       14.48      1.00 o 
  -3  22   1        0.72        2.83      1.26 o 
  -2  22   1        0.32        2.98      0.67 o 
  -1  22   1       15.72       15.51      0.62 o 
   0  22   1       42.00       38.08      0.81 o 
   1  22   1        9.59       13.10      0.69 o 
   2  22   1      165.69      143.75      2.84 o 
   3  22   1       43.05       42.94      1.22 o 
   4  22   1        0.51        4.91      1.48 o 
  -4  23   1      455.32      497.56     11.89 o 
  -3  23   1      690.97      689.27      9.93 o 
  -2  23   1      426.39      433.97      5.28 o 
  -1  23   1      556.27      558.03      7.32 o 
   0  23   1      372.03      365.68      5.13 o 
   1  23   1      616.84      586.53      7.25 o 
   2  23   1      579.88      556.77      7.15 o 
   3  23   1      482.83      503.79     13.24 o 
   4  23   1      245.01      260.95     10.02 o 
  -4  24   1       31.88       37.37      2.74 o 
  -3  24   1       13.04       14.88      1.00 o 
  -2  24   1        0.07        1.76      0.75 o 
  -1  24   1       56.04       60.45      0.87 o 
   0  24   1       20.54       23.93      0.84 o 
   1  24   1       11.67       15.99      0.79 o 
   2  24   1        0.43        1.55      0.81 o 
   3  24   1        0.01        8.22      1.18 o 
  -3  25   1      292.25      313.37      8.50 o 
  -2  25   1      317.30      325.46      5.31 o 
  -1  25   1      338.17      343.75      5.19 o 
   0  25   1      583.30      578.04      7.95 o 
   1  25   1      183.32      175.93      2.32 o 
   2  25   1       88.85       93.09      2.27 o 
   3  25   1      157.65      155.41      6.58 o 
  -3  26   1        0.20        0.47      1.73 o 
  -2  26   1       24.07       30.70      1.24 o 
  -1  26   1        0.17        2.82      0.82 o 
   0  26   1       11.03       19.50      0.78 o 
   1  26   1        7.04        5.37      0.89 o 
   2  26   1        5.30        9.67      1.41 o 
  -2  27   1       99.19       92.46      2.50 o 
  -1  27   1      241.41      265.20      5.36 o 
   0  27   1      340.95      346.24      7.96 o 
   1  27   1      211.54      216.11      4.02 o 
  -8   0   2      223.83      265.69     11.95 o 
  -7   0   2      324.30      342.95     11.79 o 
  -6   0   2     1246.44     1247.60     35.14 o 
  -5   0   2     3402.85     3311.66     36.90 o 
  -4   0   2    11337.03    11210.22     98.60 o 
  -3   0   2     6015.10     5997.51     66.01 o 
  -2   0   2     1728.25     1947.55     24.06 o 
  -1   0   2     2402.34     2286.43     33.15 o 
   0   0   2     9082.77     8994.83    238.59 o 
   1   0   2     6005.09     5534.80    274.89 o 
   2   0   2     5346.06     5681.06    112.28 o 
   3   0   2     3290.65     3387.84     63.56 o 
   4   0   2      446.40      405.10     11.08 o 
   5   0   2      700.79      669.03     22.79 o 
   6   0   2      597.94      590.31     28.01 o 
  -8   1   2        0.59        2.78      0.91 o 
  -7   1   2        0.68        2.05      0.61 o 
  -6   1   2       39.77       37.03      2.25 o 
  -5   1   2      369.43      339.03      8.10 o 
  -4   1   2      240.15      257.82      3.92 o 
  -3   1   2       17.65       13.88      0.79 o 
  -2   1   2     1960.27     1947.61     22.89 o 
  -1   1   2    11412.45    11278.66    135.03 o 
   0   1   2     5847.73     5938.77     80.05 o 
   1   1   2       12.24       15.74      0.97 o 
   2   1   2        5.76       14.67      2.34 o 
   3   1   2      186.39      205.64      3.41 o 
   4   1   2       11.68       13.01      0.66 o 
   5   1   2        0.06        4.40      1.24 o 
   6   1   2       17.69       24.54      2.89 o 
  -8   2   2      252.08      288.27      9.15 o 
  -7   2   2      284.66      297.02      7.27 o 
  -6   2   2     2303.62     2380.09     49.36 o 
  -5   2   2     1516.56     1515.02     15.49 o 
  -4   2   2     3421.13     3480.83     31.77 o 
  -3   2   2     4098.75     4071.83     32.74 o 
  -2   2   2      162.98      224.41      2.28 o 
  -1   2   2     3355.16     3288.24     47.09 o 
   0   2   2     4896.10     4787.13     99.13 o 
   1   2   2     3602.10     3603.82     90.19 o 
   2   2   2     5401.14     5730.34     79.46 o 
   3   2   2      738.44      742.87     10.86 o 
   4   2   2     1065.76     1040.47     20.50 o 
   5   2   2     1144.16     1113.71     27.57 o 
   6   2   2      432.92      475.64     21.19 o 
  -8   3   2        3.37        7.85      0.92 o 
  -7   3   2       11.46       16.68      0.69 o 
  -6   3   2       96.74       83.64      2.00 o 
  -5   3   2      176.16      178.66      2.21 o 
  -4   3   2      137.33      141.19      1.58 o 
  -3   3   2       35.17       39.43      0.78 o 
  -2   3   2      429.72      433.44      7.07 o 
  -1   3   2        2.58        3.89      0.31 o 
   0   3   2      436.25      446.60      5.94 o 
   1   3   2      117.06      109.67      2.71 o 
   2   3   2       30.92       38.16      2.37 o 
   3   3   2      144.71      145.27      2.43 o 
   4   3   2       80.61       76.59      2.50 o 
   5   3   2        3.94        3.76      0.96 o 
   6   3   2       10.72       14.89      1.55 o 
  -8   4   2      414.52      438.78     18.63 o 
  -7   4   2      601.53      588.21     15.07 o 
  -6   4   2      294.66      287.58      5.37 o 
  -5   4   2      433.61      415.94      4.73 o 
  -4   4   2     1139.46     1076.79     10.44 o 
  -3   4   2     6090.08     5814.17     46.66 o 
  -2   4   2     1286.72     1244.19     10.68 o 
  -1   4   2     7050.80     6564.30     81.05 o 
   0   4   2      146.96      171.86      4.37 o 
   1   4   2     3234.13     3370.75     46.89 o 
   2   4   2     4812.19     5010.86     60.31 o 
   3   4   2     1848.10     1843.69     25.24 o 
   4   4   2     1939.32     1962.22     33.42 o 
   5   4   2      422.09      417.76     14.33 o 
   6   4   2      465.43      463.07     18.16 o 
  -8   5   2       18.04       32.05      2.82 o 
  -7   5   2        7.74       14.93      1.13 o 
  -6   5   2       64.87       64.28      1.83 o 
  -5   5   2       14.55       15.97      0.70 o 
  -4   5   2      334.02      318.57      5.56 o 
  -3   5   2       26.54       34.66      3.87 o 
  -2   5   2      250.40      246.82      3.37 o 
  -1   5   2       68.20       77.68      1.36 o 
   0   5   2      121.92      122.73      1.95 o 
   1   5   2      218.74      221.58      3.30 o 
   2   5   2      503.15      489.95      7.05 o 
   3   5   2       43.02       48.96      1.39 o 
   4   5   2      156.70      147.80      3.69 o 
   5   5   2       91.74       83.86      3.46 o 
   6   5   2       11.72       17.40      1.15 o 
  -8   6   2      368.21      390.04     17.73 o 
  -7   6   2      379.58      369.61      8.97 o 
  -6   6   2     1160.90     1107.24     21.06 o 
  -5   6   2      948.44      887.10     12.19 o 
  -4   6   2     2233.54     2319.04     21.69 o 
  -3   6   2     1131.94     1006.60     10.75 o 
  -2   6   2     5105.53     5018.87     51.24 o 
  -1   6   2     5257.48     5023.86     53.01 o 
   0   6   2    10453.90    10380.68    135.51 o 
   1   6   2     6325.01     6356.66     92.89 o 
   2   6   2     1803.53     1743.96     34.38 o 
   3   6   2     1358.77     1380.03     18.35 o 
   4   6   2     1527.35     1526.41     28.10 o 
   5   6   2     1425.00     1307.25     35.14 o 
   6   6   2      394.55      409.80     15.48 o 
  -8   7   2       17.53       26.01      1.46 o 
  -7   7   2       19.35       23.01      0.98 o 
  -6   7   2       30.08       39.29      1.02 o 
  -5   7   2       27.24       31.29      0.56 o 
  -4   7   2        2.31        7.00      0.37 o 
  -3   7   2      125.21      150.56      1.59 o 
  -2   7   2        3.32       16.05      3.63 o 
  -1   7   2     2205.96     2306.14     29.29 o 
   0   7   2       10.92       23.99      0.74 o 
   1   7   2       17.99       13.51      0.55 o 
   2   7   2      290.31      283.28      4.97 o 
   3   7   2        0.74        1.80      0.48 o 
   4   7   2       35.89       33.30      1.33 o 
   5   7   2      253.87      238.99      6.56 o 
   6   7   2        0.31        2.59      1.28 o 
  -8   8   2      434.28      437.73     20.03 o 
  -7   8   2      479.80      495.46     15.38 o 
  -6   8   2     1130.31     1111.81     16.52 o 
  -5   8   2     1239.18     1268.65     14.13 o 
  -4   8   2     1798.07     1718.52     15.65 o 
  -3   8   2     5830.65     5919.67     61.04 o 
  -2   8   2     3136.44     3070.38     32.22 o 
  -1   8   2     5620.59     5476.20     67.87 o 
   0   8   2    13403.10    13596.21    183.28 o 
   1   8   2     4883.76     5003.32     72.51 o 
   2   8   2     3481.47     3628.18     46.49 o 
   3   8   2     1180.18     1197.43     20.82 o 
   4   8   2      464.66      442.32      8.86 o 
   5   8   2     1036.87     1003.44     27.88 o 
   6   8   2      387.59      389.31     16.05 o 
  -8   9   2       39.10       43.61      2.97 o 
  -7   9   2       31.54       29.80      1.56 o 
  -6   9   2      111.16       95.73      1.65 o 
  -5   9   2       15.10       17.27      0.50 o 
  -4   9   2        2.26        4.88      0.38 o 
  -3   9   2       77.80       87.16      1.07 o 
  -2   9   2      448.38      469.10      6.14 o 
  -1   9   2     1347.80     1455.65     17.19 o 
   0   9   2      167.31      156.46      2.11 o 
   1   9   2      249.82      288.84      3.78 o 
   2   9   2       22.41       24.64      0.99 o 
   3   9   2      548.85      537.08      9.65 o 
   4   9   2      148.44      133.90      2.79 o 
   5   9   2       39.53       37.67      1.78 o 
   6   9   2        3.31        5.59      0.99 o 
  -8  10   2      281.10      324.48     18.70 o 
  -7  10   2      459.67      459.90     14.48 o 
  -6  10   2      415.83      417.89      6.68 o 
  -5  10   2     1161.71     1133.31     14.39 o 
  -4  10   2     2976.03     3185.17     36.87 o 
  -3  10   2     3264.61     3292.17     62.53 o 
  -2  10   2     3858.23     3875.72     35.44 o 
  -1  10   2     4475.59     4450.95     58.14 o 
   0  10   2     3568.74     3613.05     39.73 o 
   1  10   2     2040.49     2055.30     25.22 o 
   2  10   2     1749.44     1749.50     22.54 o 
   3  10   2     1477.47     1526.07     21.76 o 
   4  10   2      249.73      250.49      5.35 o 
   5  10   2      242.66      241.69      7.46 o 
   6  10   2      334.50      323.90     18.77 o 
  -8  11   2       18.83       26.65      2.31 o 
  -7  11   2       30.09       31.51      1.80 o 
  -6  11   2       75.61       65.55      1.91 o 
  -5  11   2       28.99       32.39      0.80 o 
  -4  11   2       19.35       26.22      0.80 o 
  -3  11   2        1.67        3.16      0.34 o 
  -2  11   2       54.13       65.77      1.02 o 
  -1  11   2      211.70      250.11      3.24 o 
   0  11   2      156.42      164.22      2.16 o 
   1  11   2       12.52       26.29      0.73 o 
   2  11   2      226.07      223.75      3.12 o 
   3  11   2       10.34        6.82      0.47 o 
   4  11   2       38.50       35.00      1.04 o 
   5  11   2        7.03       11.07      0.85 o 
   6  11   2       35.31       32.95      4.22 o 
  -7  12   2      390.12      415.55     15.31 o 
  -6  12   2      644.28      642.33     16.75 o 
  -5  12   2     1547.15     1608.22     24.03 o 
  -4  12   2     2013.39     2012.09     24.40 o 
  -3  12   2     2469.83     2459.62     29.71 o 
  -2  12   2     2630.37     2615.12     30.59 o 
  -1  12   2     4083.26     4080.45     48.46 o 
   0  12   2     3053.79     3026.14     31.47 o 
   1  12   2     1278.50     1306.18     18.74 o 
   2  12   2      944.01      929.90     12.86 o 
   3  12   2      141.83      135.72      2.17 o 
   4  12   2      339.91      326.48      6.95 o 
   5  12   2      397.33      385.66     13.41 o 
   6  12   2      158.57      167.64     17.75 o 
  -7  13   2       17.20       19.76      0.85 o 
  -6  13   2        1.08        2.52      0.56 o 
  -5  13   2       96.09       83.62      1.66 o 
  -4  13   2        8.27       18.75      1.18 o 
  -3  13   2        0.19        3.83      0.41 o 
  -2  13   2        2.40        3.83      0.49 o 
  -1  13   2      109.84      126.02      1.47 o 
   0  13   2      266.35      272.73      3.35 o 
   1  13   2        8.89        9.17      0.56 o 
   2  13   2       40.88       34.35      0.81 o 
   3  13   2       18.57       21.83      0.85 o 
   4  13   2       34.14       30.02      0.70 o 
   5  13   2        1.66        3.02      0.83 o 
  -7  14   2      252.29      260.52      6.71 o 
  -6  14   2      374.16      369.53      7.52 o 
  -5  14   2     1324.74     1248.20     15.50 o 
  -4  14   2     3914.95     3873.77     43.78 o 
  -3  14   2     2416.02     2493.38     31.54 o 
  -2  14   2     3693.73     3799.52     47.85 o 
  -1  14   2     1673.97     1677.19     19.15 o 
   0  14   2     2120.68     2197.86     20.62 o 
   1  14   2     1386.63     1337.63     17.23 o 
   2  14   2      898.16      901.02     12.20 o 
   3  14   2      923.75      918.68     13.96 o 
   4  14   2      161.93      170.53      4.67 o 
   5  14   2      237.34      229.28      8.71 o 
  -7  15   2        4.26        7.03      2.09 o 
  -6  15   2        1.85        1.70      0.78 o 
  -5  15   2        1.30        4.14      0.62 o 
  -4  15   2       80.28       85.21      1.39 o 
  -3  15   2       70.08       73.23      1.18 o 
  -2  15   2     1355.24     1321.00     20.37 o 
  -1  15   2      356.48      369.63      3.70 o 
   0  15   2        5.12       11.89      0.68 o 
   1  15   2       34.95       35.07      0.92 o 
   2  15   2       17.59       29.17      1.21 o 
   3  15   2      165.03      160.75      3.40 o 
   4  15   2        2.64        2.76      0.56 o 
   5  15   2        0.84        1.66      0.69 o 
  -7  16   2      226.21      259.11     12.19 o 
  -6  16   2      467.58      460.20     10.34 o 
  -5  16   2      741.23      750.64     11.41 o 
  -4  16   2      656.71      642.40      7.75 o 
  -3  16   2     1964.25     2045.52     25.48 o 
  -2  16   2     3015.74     3042.57     37.83 o 
  -1  16   2      960.52      982.40     13.26 o 
   0  16   2     1817.87     1837.15     22.42 o 
   1  16   2     1226.65     1224.79     16.91 o 
   2  16   2      650.40      667.17     10.72 o 
   3  16   2      476.03      478.89      8.07 o 
   4  16   2      272.36      269.14      6.91 o 
   5  16   2      234.76      235.62     10.28 o 
  -7  17   2       33.67       36.49      3.55 o 
  -6  17   2       49.09       45.16      1.60 o 
  -5  17   2       32.40       30.61      1.08 o 
  -4  17   2      262.05      264.05      3.65 o 
  -3  17   2      784.26      775.35      8.25 o 
  -2  17   2       28.99       36.18      0.91 o 
  -1  17   2        6.07       10.15      0.46 o 
   0  17   2       12.99       17.91      0.55 o 
   1  17   2      262.20      248.26      3.75 o 
   2  17   2      124.92      112.73      1.19 o 
   3  17   2       16.61       16.42      1.11 o 
   4  17   2        0.66        3.11      0.63 o 
   5  17   2        1.52        4.32      1.45 o 
  -6  18   2      103.89      123.63      3.43 o 
  -5  18   2      197.93      201.29      4.25 o 
  -4  18   2      100.34      118.20      1.77 o 
  -3  18   2     1085.56     1089.15     11.14 o 
  -2  18   2      725.05      737.91      9.05 o 
  -1  18   2      917.92      928.21     12.09 o 
   0  18   2      637.77      621.53      7.14 o 
   1  18   2      417.08      414.04      4.98 o 
   2  18   2      566.02      575.54      7.28 o 
   3  18   2      569.46      564.90      7.98 o 
   4  18   2      415.18      427.69     10.95 o 
   5  18   2      196.68      196.72     10.21 o 
  -6  19   2       15.47       13.09      1.49 o 
  -5  19   2        0.81        0.40      0.60 o 
  -4  19   2        0.31       -0.66      0.46 o 
  -3  19   2      271.96      258.50      3.63 o 
  -2  19   2       35.92       37.16      0.92 o 
  -1  19   2       15.11       17.97      0.44 o 
   0  19   2       11.40       11.20      0.56 o 
   1  19   2      132.37      106.60      1.39 o 
   2  19   2       41.69       38.96      1.29 o 
   3  19   2       21.60       25.11      1.28 o 
   4  19   2       15.52       19.33      1.55 o 
  -6  20   2      149.65      161.02      5.64 o 
  -5  20   2      218.52      225.66      4.84 o 
  -4  20   2      193.33      185.15      3.03 o 
  -3  20   2        1.64        6.09      0.99 o 
  -2  20   2      708.02      700.94      8.66 o 
  -1  20   2      732.99      743.68      9.06 o 
   0  20   2      843.37      848.88      9.67 o 
   1  20   2      715.61      729.07      8.81 o 
   2  20   2      266.35      267.47      4.24 o 
   3  20   2      391.44      370.59      6.94 o 
   4  20   2      466.61      446.27     14.67 o 
  -6  21   2       22.62       21.84      1.19 o 
  -5  21   2        4.22        5.80      0.97 o 
  -4  21   2        3.88        3.25      0.73 o 
  -3  21   2        7.39        6.01      0.56 o 
  -2  21   2        7.06       10.87      0.56 o 
  -1  21   2       24.41       21.73      0.55 o 
   0  21   2       11.40       13.21      0.70 o 
   1  21   2       64.72       61.45      1.25 o 
   2  21   2       10.97       10.79      0.70 o 
   3  21   2       14.24       21.90      1.13 o 
   4  21   2        0.87        1.47      1.71 o 
  -5  22   2      158.15      168.74      4.86 o 
  -4  22   2      233.52      266.81      4.57 o 
  -3  22   2      315.08      303.31      4.14 o 
  -2  22   2      403.08      408.75      4.50 o 
  -1  22   2      439.56      426.20      4.54 o 
   0  22   2      403.39      405.47      5.33 o 
   1  22   2      740.03      715.30     11.70 o 
   2  22   2      682.45      672.55     13.16 o 
   3  22   2      380.13      391.79     10.87 o 
  -5  23   2       21.76       22.34      1.24 o 
  -4  23   2        0.88        1.98      0.82 o 
  -3  23   2        0.08       -1.11      0.71 o 
  -2  23   2        7.63        6.82      0.55 o 
  -1  23   2       48.66       44.22      0.84 o 
   0  23   2        7.89       10.12      0.62 o 
   1  23   2        0.55        2.13      0.75 o 
   2  23   2       34.89       39.25      1.55 o 
   3  23   2        2.96        6.02      1.05 o 
  -4  24   2      246.35      244.33      6.00 o 
  -3  24   2      208.12      212.32      2.70 o 
  -2  24   2      203.40      210.66      3.36 o 
  -1  24   2      334.24      329.28      4.58 o 
   0  24   2      358.87      346.27      4.58 o 
   1  24   2      189.59      204.04      3.13 o 
   2  24   2      280.16      282.24      5.23 o 
  -4  25   2        0.48        1.82      1.40 o 
  -3  25   2        0.22        0.46      1.04 o 
  -2  25   2        0.03        0.64      0.63 o 
  -1  25   2       25.77       31.15      0.90 o 
   0  25   2        2.12        7.07      0.73 o 
   1  25   2        2.92        0.90      1.00 o 
   2  25   2       13.47       21.69      1.70 o 
  -3  26   2      227.40      237.60      6.05 o 
  -2  26   2      200.14      203.10      3.28 o 
  -1  26   2      157.73      160.35      2.50 o 
   0  26   2       97.84       89.60      2.69 o 
   1  26   2      156.16      154.00      3.80 o 
  -2  27   2       15.51       19.61      1.20 o 
  -1  27   2        7.05        6.57      0.94 o 
   0  27   2        4.28        2.19      1.06 o 
  -9   1   3      222.08      286.50     11.41 o 
  -8   1   3      688.70      677.69     15.39 o 
  -7   1   3     1083.01     1107.12     23.30 o 
  -6   1   3     2638.82     2618.62     24.94 o 
  -5   1   3     2489.15     2520.02     39.07 o 
  -4   1   3       43.03       28.44      0.60 o 
  -3   1   3     2273.90     2139.49     18.68 o 
  -2   1   3     7534.35     7273.50     76.11 o 
  -1   1   3     3692.13     3770.00     58.00 o 
   0   1   3     7816.64     7880.59    102.92 o 
   1   1   3      536.20      476.90      6.62 o 
   2   1   3       73.86       43.83      1.57 o 
   3   1   3     1398.07     1355.68     18.83 o 
   4   1   3      735.22      708.71     10.36 o 
   5   1   3      438.34      402.94     12.81 o 
   6   1   3      207.59      229.14     10.81 o 
  -9   2   3       12.90       17.66      1.37 o 
  -8   2   3       44.07       50.44      1.85 o 
  -7   2   3       24.14       24.71      1.43 o 
  -6   2   3      330.91      300.17      3.19 o 
  -5   2   3       15.98       16.31      1.04 o 
  -4   2   3     1074.84     1087.94      9.97 o 
  -3   2   3     1003.01     1034.96     10.47 o 
  -2   2   3      367.94      350.36      3.46 o 
  -1   2   3     6006.01     6339.18     86.34 o 
   0   2   3       16.30       19.94      1.67 o 
   1   2   3       73.82       68.07      1.55 o 
   2   2   3        3.17        8.34      0.51 o 
   3   2   3       24.16       23.14      1.01 o 
   4   2   3        0.61        2.47      0.85 o 
   5   2   3        9.11        9.59      1.19 o 
   6   2   3       10.76       12.82      1.91 o 
  -9   3   3       91.98      100.99      3.63 o 
  -8   3   3      472.04      467.30     13.84 o 
  -7   3   3      779.01      749.75     16.37 o 
  -6   3   3      592.67      591.86      7.92 o 
  -5   3   3     2669.15     2679.99     25.75 o 
  -4   3   3      268.94      214.29      2.58 o 
  -3   3   3     3212.82     3215.33     25.87 o 
  -2   3   3     2072.98     2048.89     20.59 o 
  -1   3   3      464.48      412.23      5.27 o 
   0   3   3     4006.79     4048.71     46.13 o 
   1   3   3     2441.95     2493.31     35.36 o 
   2   3   3     2568.01     2672.08     31.81 o 
   3   3   3      718.53      705.77     11.24 o 
   4   3   3      644.97      629.11     11.14 o 
   5   3   3      251.84      234.48      7.99 o 
   6   3   3      231.54      269.00     12.45 o 
  -9   4   3        0.24        1.39      1.87 o 
  -8   4   3       16.33       18.94      1.05 o 
  -7   4   3        7.01       11.95      1.12 o 
  -6   4   3       88.01       78.44      1.12 o 
  -5   4   3      178.94      167.07      2.09 o 
  -4   4   3     2978.70     3165.05     27.76 o 
  -3   4   3     2267.06     2382.00     21.70 o 
  -2   4   3        1.30        4.01      0.63 o 
  -1   4   3      264.57      257.25      3.35 o 
   0   4   3       11.44       17.39      0.39 o 
   1   4   3       31.22       40.83      1.11 o 
   2   4   3       27.80       29.67      1.34 o 
   3   4   3       87.23       79.62      2.16 o 
   4   4   3      109.49       92.78      2.71 o 
   5   4   3      124.41      101.60      3.29 o 
   6   4   3       11.56       25.32      3.87 o 
  -8   5   3      297.32      308.78     11.07 o 
  -7   5   3      524.47      548.61     12.37 o 
  -6   5   3      320.53      273.23      4.02 o 
  -5   5   3     1980.11     1944.06     20.05 o 
  -4   5   3     2100.38     2157.60     28.71 o 
  -3   5   3      763.31      735.72     10.29 o 
  -2   5   3     5388.62     5201.03     52.89 o 
  -1   5   3    10069.94    10022.33    108.48 o 
   0   5   3     1611.34     1640.00     18.94 o 
   1   5   3     3064.84     3146.58     52.71 o 
   2   5   3     2187.13     2181.56     27.88 o 
   3   5   3     1740.79     1772.52     24.57 o 
   4   5   3     1166.63     1147.81     20.69 o 
   5   5   3      247.45      238.40      7.89 o 
   6   5   3      184.36      198.52      7.96 o 
  -8   6   3        0.05        2.61      0.93 o 
  -7   6   3       26.39       22.57      1.36 o 
  -6   6   3       47.67       46.78      0.97 o 
  -5   6   3      250.74      239.32      2.23 o 
  -4   6   3       10.39       10.89      0.28 o 
  -3   6   3       45.03       36.11      0.56 o 
  -2   6   3      475.98      475.92      5.80 o 
  -1   6   3       32.20       32.47      0.65 o 
   0   6   3      104.10      103.17      2.09 o 
   1   6   3       70.16       73.55      1.53 o 
   2   6   3      186.10      172.66      2.62 o 
   3   6   3      742.90      717.91     10.22 o 
   4   6   3       25.99       27.33      1.20 o 
   5   6   3       29.63       27.09      1.96 o 
   6   6   3        7.51        9.01      1.74 o 
  -8   7   3      253.62      261.15     10.40 o 
  -7   7   3      255.01      256.73      5.39 o 
  -6   7   3     1178.05     1182.30     14.51 o 
  -5   7   3     2259.79     2360.24     24.64 o 
  -4   7   3     3327.74     3330.94     35.85 o 
  -3   7   3     3284.20     3212.73     55.85 o 
  -2   7   3     7025.83     7122.55     95.56 o 
  -1   7   3     4982.23     5145.39     58.72 o 
   0   7   3     9582.33     9883.44    132.68 o 
   1   7   3     3721.19     3885.75     52.58 o 
   2   7   3     1979.60     2059.96     26.90 o 
   3   7   3     1774.82     1726.38     24.37 o 
   4   7   3      785.13      744.13     13.10 o 
   5   7   3      653.85      603.69     19.57 o 
   6   7   3      117.67      131.96      5.30 o 
  -8   8   3       31.61       34.79      1.74 o 
  -7   8   3        2.64        2.69      0.50 o 
  -6   8   3        0.57        2.63      0.52 o 
  -5   8   3       44.78       41.93      0.94 o 
  -4   8   3        0.03        2.53      0.51 o 
  -3   8   3        0.71        7.18      0.70 o 
  -2   8   3      109.64      124.36      1.52 o 
  -1   8   3      868.68     1080.76     12.48 o 
   0   8   3       46.36       41.44      0.92 o 
   1   8   3       43.55       38.01      0.79 o 
   2   8   3      269.18      263.81      3.57 o 
   3   8   3      135.99      134.85      2.84 o 
   4   8   3       42.29       44.56      1.26 o 
   5   8   3        1.18        3.11      0.91 o 
  -8   9   3      352.30      374.29     11.55 o 
  -7   9   3      539.21      552.47     12.04 o 
  -6   9   3     1022.43      977.46     14.58 o 
  -5   9   3     1093.45     1085.17     13.01 o 
  -4   9   3     1107.81     1069.89     11.72 o 
  -3   9   3     5962.13     6184.49     62.60 o 
  -2   9   3     8383.34     8398.42     96.75 o 
  -1   9   3     6720.88     6907.04     76.54 o 
   0   9   3     2181.13     2068.15     24.89 o 
   1   9   3     1392.43     1418.13     20.08 o 
   2   9   3     1472.61     1432.06     23.13 o 
   3   9   3     2778.16     2794.72     42.10 o 
   4   9   3      983.01      970.59     21.57 o 
   5   9   3      257.57      262.29      7.32 o 
  -8  10   3        9.05       12.40      1.28 o 
  -7  10   3        1.75        2.72      0.61 o 
  -6  10   3       85.55       79.72      1.18 o 
  -5  10   3       18.47       22.37      0.59 o 
  -4  10   3        5.66        8.96      0.32 o 
  -3  10   3      549.45      569.10      8.98 o 
  -2  10   3       44.07       53.99      0.79 o 
  -1  10   3     1729.22     1917.57     21.14 o 
   0  10   3        9.80       12.61      0.50 o 
   1  10   3       69.64       72.66      1.17 o 
   2  10   3       95.21       89.86      1.56 o 
   3  10   3      289.45      293.01      5.84 o 
   4  10   3       63.02       67.01      2.26 o 
   5  10   3      106.10       85.36      3.57 o 
  -8  11   3      149.78      148.41      7.28 o 
  -7  11   3      433.56      411.89      8.28 o 
  -6  11   3      829.96      852.60     12.66 o 
  -5  11   3     1367.88     1379.32     18.34 o 
  -4  11   3     2216.26     2210.21     25.82 o 
  -3  11   3     2846.11     2776.66     33.61 o 
  -2  11   3     2765.02     2838.92     31.70 o 
  -1  11   3     1067.09     1045.07     13.46 o 
   0  11   3     1923.26     1857.41     21.59 o 
   1  11   3     2806.81     2893.03     40.07 o 
   2  11   3     1187.50     1222.13     15.72 o 
   3  11   3      595.49      587.28      8.85 o 
   4  11   3      998.39      987.74     25.26 o 
   5  11   3      217.53      222.67      7.90 o 
  -8  12   3        2.53        4.68      2.18 o 
  -7  12   3        4.98        5.93      0.78 o 
  -6  12   3      101.93       89.84      1.32 o 
  -5  12   3       47.13       44.18      0.79 o 
  -4  12   3       39.51       49.36      1.20 o 
  -3  12   3       14.20       12.26      0.65 o 
  -2  12   3      194.72      193.79      2.48 o 
  -1  12   3      101.71      114.78      1.45 o 
   0  12   3       60.20       54.06      0.96 o 
   1  12   3       18.06       28.60      0.89 o 
   2  12   3       32.23       32.04      1.55 o 
   3  12   3      124.41      109.20      2.41 o 
   4  12   3       18.99       27.25      2.02 o 
   5  12   3        0.01        1.18      0.69 o 
  -8  13   3      190.50      198.50     17.75 o 
  -7  13   3      566.62      569.55     12.81 o 
  -6  13   3     1132.08     1085.65     16.77 o 
  -5  13   3     1550.48     1559.92     20.10 o 
  -4  13   3     1714.60     1715.34     20.72 o 
  -3  13   3     1187.15     1206.88     12.87 o 
  -2  13   3     1914.79     1904.60     22.45 o 
  -1  13   3     2545.65     2503.32     32.13 o 
   0  13   3     1465.90     1490.18     18.40 o 
   1  13   3     1509.00     1522.18     18.61 o 
   2  13   3      302.80      290.79      4.18 o 
   3  13   3      794.83      751.02     12.47 o 
   4  13   3      571.20      554.89     14.74 o 
   5  13   3      387.18      371.32     17.14 o 
  -7  14   3        0.03        4.52      0.82 o 
  -6  14   3       10.62       20.07      1.13 o 
  -5  14   3       29.11       33.37      0.66 o 
  -4  14   3        4.66        8.22      0.69 o 
  -3  14   3      135.68      113.85      1.29 o 
  -2  14   3        5.96        9.51      0.51 o 
  -1  14   3       58.83       66.48      0.75 o 
   0  14   3        7.61       10.80      0.49 o 
   1  14   3       11.74       12.89      0.61 o 
   2  14   3      108.44       98.30      2.01 o 
   3  14   3       51.57       53.12      1.35 o 
   4  14   3        1.66        4.53      0.68 o 
   5  14   3       19.87       27.84      2.23 o 
  -7  15   3      432.60      462.57      7.81 o 
  -6  15   3     1106.97     1082.83     18.08 o 
  -5  15   3      839.54      822.43     12.44 o 
  -4  15   3     2221.79     2275.44     33.61 o 
  -3  15   3      663.31      668.27      7.92 o 
  -2  15   3     1960.81     1969.53     22.38 o 
  -1  15   3     1485.68     1459.24     16.55 o 
   0  15   3     1092.23     1119.96     13.56 o 
   1  15   3     1052.25     1058.28     13.33 o 
   2  15   3      642.13      649.43     12.01 o 
   3  15   3      563.34      554.76     11.91 o 
   4  15   3      279.07      265.65      7.09 o 
   5  15   3      192.64      190.38      8.06 o 
  -7  16   3        2.31        5.95      1.20 o 
  -6  16   3       19.13       23.29      1.35 o 
  -5  16   3       74.27       75.34      1.02 o 
  -4  16   3       22.79       30.48      0.94 o 
  -3  16   3        1.43        3.45      0.60 o 
  -2  16   3       60.31       53.41      1.12 o 
  -1  16   3       30.56       34.64      0.80 o 
   0  16   3        3.47        5.76      0.34 o 
   1  16   3      142.96      124.32      2.43 o 
   2  16   3       16.30       22.36      0.94 o 
   3  16   3        7.07        7.64      0.68 o 
   4  16   3        1.33        0.18      1.04 o 
  -7  17   3      221.65      213.22      6.27 o 
  -6  17   3      311.84      321.74      5.38 o 
  -5  17   3      601.70      597.84      7.94 o 
  -4  17   3      527.59      531.97      6.73 o 
  -3  17   3     1487.72     1527.42     20.81 o 
  -2  17   3      434.19      437.56      4.95 o 
  -1  17   3      780.57      796.24      9.10 o 
   0  17   3      712.60      719.14      7.85 o 
   1  17   3      684.12      669.88      8.87 o 
   2  17   3      834.89      811.13     12.52 o 
   3  17   3      455.23      467.20     14.83 o 
   4  17   3      130.84      132.25      3.22 o 
  -7  18   3        0.90        1.32      1.13 o 
  -6  18   3        0.96        1.37      0.75 o 
  -5  18   3       46.54       42.47      1.12 o 
  -4  18   3      188.09      166.08      2.40 o 
  -3  18   3      106.76       92.32      1.28 o 
  -2  18   3       85.39       76.63      1.18 o 
  -1  18   3        0.28        2.11      0.33 o 
   0  18   3       65.14       50.90      0.93 o 
   1  18   3      116.65       98.08      2.04 o 
   2  18   3        0.99        3.10      0.54 o 
   3  18   3        9.58       13.16      1.34 o 
   4  18   3        4.18        3.85      1.70 o 
  -6  19   3       66.20       81.48      2.68 o 
  -5  19   3      212.02      213.96      2.90 o 
  -4  19   3      658.01      642.52      8.99 o 
  -3  19   3      251.22      266.49      3.65 o 
  -2  19   3      455.24      460.78      6.18 o 
  -1  19   3      710.68      710.09      8.08 o 
   0  19   3      603.21      619.65      8.01 o 
   1  19   3      439.99      420.22      5.93 o 
   2  19   3      520.04      479.32      9.65 o 
   3  19   3      228.33      226.36      5.27 o 
   4  19   3      244.51      237.77     11.81 o 
  -6  20   3        1.94        1.51      0.86 o 
  -5  20   3       11.74       13.29      1.04 o 
  -4  20   3       74.44       70.55      1.64 o 
  -3  20   3      216.20      192.43      2.86 o 
  -2  20   3        5.54        8.46      0.50 o 
  -1  20   3        7.44        8.23      0.42 o 
   0  20   3        5.01        5.51      0.45 o 
   1  20   3        7.38       13.15      0.59 o 
   2  20   3        0.44        1.62      0.74 o 
   3  20   3       28.45       25.57      2.41 o 
  -6  21   3       98.75      105.36      4.55 o 
  -5  21   3       73.89       80.75      2.03 o 
  -4  21   3      429.34      408.87      5.63 o 
  -3  21   3      443.63      453.00      5.96 o 
  -2  21   3      626.55      627.19      8.41 o 
  -1  21   3      519.24      510.70      6.26 o 
   0  21   3      264.13      275.29      3.98 o 
   1  21   3      811.08      776.91     11.24 o 
   2  21   3      255.58      247.04      3.61 o 
   3  21   3      196.03      192.67      7.01 o 
  -5  22   3        1.78        2.02      1.27 o 
  -4  22   3        2.14        2.38      0.71 o 
  -3  22   3       17.14       15.31      0.74 o 
  -2  22   3       11.95       14.49      0.62 o 
  -1  22   3       13.72       14.30      0.62 o 
   0  22   3       16.45       12.02      0.58 o 
   1  22   3        7.38        6.88      0.74 o 
   2  22   3       24.07       21.28      1.10 o 
   3  22   3        4.94       11.90      2.02 o 
  -5  23   3       92.28       92.03      4.81 o 
  -4  23   3      196.24      211.66      4.46 o 
  -3  23   3      522.84      485.67      6.24 o 
  -2  23   3      613.15      627.11      7.84 o 
  -1  23   3      362.40      368.17      5.07 o 
   0  23   3      376.18      369.19      4.85 o 
   1  23   3       99.82      110.59      1.87 o 
   2  23   3      283.22      272.79      6.40 o 
  -4  24   3        1.51        3.52      0.94 o 
  -3  24   3       16.55       18.42      0.73 o 
  -2  24   3        1.05        2.00      0.60 o 
  -1  24   3        6.67        5.64      0.71 o 
   0  24   3       24.76       31.63      1.08 o 
   1  24   3       19.69       24.10      1.12 o 
   2  24   3        6.83        9.91      2.06 o 
  -4  25   3      152.97      153.72      4.41 o 
  -3  25   3      263.87      254.80      4.30 o 
  -2  25   3       42.49       43.29      1.40 o 
  -1  25   3      196.07      202.13      3.11 o 
   0  25   3      273.66      271.47      5.72 o 
   1  25   3      244.20      274.89      5.23 o 
  -3  26   3        9.90       11.50      1.07 o 
  -2  26   3        1.75        2.34      0.80 o 
  -1  26   3        2.30        4.11      0.84 o 
   0  26   3        0.16        2.58      1.05 o 
  -2  27   3       62.37       59.46      1.82 o 
  -1  27   3      104.84      109.15      2.56 o 
  -9   0   4      635.36      687.51     39.02 o 
  -8   0   4      775.47      747.10     21.02 o 
  -7   0   4      747.31      775.05      7.82 o 
  -6   0   4     2024.38     1965.77     30.91 o 
  -5   0   4     2594.29     2520.42     19.96 o 
  -4   0   4     8005.40     7777.66    106.17 o 
  -3   0   4     2098.00     2044.82     86.42 o 
  -2   0   4     3400.12     3358.28     54.11 o 
  -1   0   4     3136.12     3096.05     45.55 o 
   0   0   4      222.27      156.83      7.43 o 
   1   0   4     1403.06     1416.54     36.23 o 
   2   0   4      547.19      557.08     10.59 o 
   3   0   4      620.12      606.08     13.28 o 
   4   0   4      239.38      226.83      7.85 o 
   5   0   4      654.40      613.53     30.41 o 
  -9   1   4        7.44       14.22      1.28 o 
  -8   1   4        1.08        2.15      0.99 o 
  -7   1   4        5.02        4.13      0.63 o 
  -6   1   4      478.01      504.12      4.74 o 
  -5   1   4       91.92       92.45      1.18 o 
  -4   1   4       19.55       44.44      2.24 o 
  -3   1   4      282.34      274.99      4.19 o 
  -2   1   4       82.94       82.40      1.13 o 
  -1   1   4      418.82      457.75      5.93 o 
   0   1   4       39.65       43.96      0.81 o 
   1   1   4        1.68        6.81      1.46 o 
   2   1   4       63.82       67.85      1.78 o 
   3   1   4       25.90       27.95      1.22 o 
   4   1   4        0.18       -1.54      0.77 o 
   5   1   4        6.17       11.26      1.43 o 
  -9   2   4      400.56      407.74     13.34 o 
  -8   2   4      581.60      575.14     14.13 o 
  -7   2   4     1424.91     1291.36     19.22 o 
  -6   2   4      420.71      440.72      5.10 o 
  -5   2   4     1430.74     1431.08     12.50 o 
  -4   2   4     5948.32     6090.75     53.87 o 
  -3   2   4     5403.31     5343.05    104.74 o 
  -2   2   4     5615.06     5673.46     60.94 o 
  -1   2   4      390.24      389.10      5.34 o 
   0   2   4      718.18      589.77      9.48 o 
   1   2   4     1508.54     1485.83     25.30 o 
   2   2   4     1464.63     1490.37     20.05 o 
   3   2   4      595.35      632.80      9.50 o 
   4   2   4      295.25      304.07      6.66 o 
   5   2   4      394.99      358.07     10.02 o 
  -9   3   4        9.52        7.63      2.00 o 
  -8   3   4        8.54        9.72      1.03 o 
  -7   3   4      285.23      270.82      3.89 o 
  -6   3   4      466.38      366.15      3.22 o 
  -5   3   4      264.39      233.33      1.83 o 
  -4   3   4        6.93        9.66      1.10 o 
  -3   3   4      596.12      614.95     12.50 o 
  -2   3   4      152.97      175.88      1.65 o 
  -1   3   4     1253.86     1308.63     14.80 o 
   0   3   4        6.57       14.59      0.97 o 
   1   3   4       10.18       10.94      0.74 o 
   2   3   4       17.93       28.89      1.27 o 
   3   3   4        3.76        5.31      0.57 o 
   4   3   4        0.12        2.58      0.88 o 
   5   3   4        0.19        6.21      1.12 o 
  -9   4   4      163.46      160.71      3.02 o 
  -8   4   4      220.70      241.58      5.89 o 
  -7   4   4     1271.60     1272.93     17.85 o 
  -6   4   4      636.90      613.47      7.28 o 
  -5   4   4     1103.45     1108.06     10.40 o 
  -4   4   4     2858.19     2790.98     38.23 o 
  -3   4   4     2760.91     2858.40     31.98 o 
  -2   4   4     5568.70     5586.51     53.57 o 
  -1   4   4     6329.61     6301.98     69.34 o 
   0   4   4     1356.81     1414.09     17.07 o 
   1   4   4     1431.29     1522.95     21.95 o 
   2   4   4     1232.24     1250.53     13.95 o 
   3   4   4      514.01      505.75      7.90 o 
   4   4   4      554.53      543.79     11.67 o 
   5   4   4      245.94      246.84      8.00 o 
  -9   5   4        1.98        3.75      1.18 o 
  -8   5   4        0.13       -0.76      0.74 o 
  -7   5   4       17.31       17.37      1.10 o 
  -6   5   4      149.49      148.93      1.99 o 
  -5   5   4      622.08      591.52      5.39 o 
  -4   5   4      229.19      217.83      2.94 o 
  -3   5   4        9.26       13.47      1.01 o 
  -2   5   4        5.05       12.22      0.71 o 
  -1   5   4     1030.64     1063.53     12.83 o 
   0   5   4      617.58      596.03      7.91 o 
   1   5   4        3.49        5.53      0.55 o 
   2   5   4        9.11        7.91      0.69 o 
   3   5   4       74.36       68.41      1.59 o 
   4   5   4       84.49       78.60      1.89 o 
   5   5   4        7.51        8.60      1.26 o 
  -9   6   4      187.90      223.71      9.04 o 
  -8   6   4      178.21      194.66      6.68 o 
  -7   6   4      603.47      557.31      7.54 o 
  -6   6   4     1092.94     1088.30     12.36 o 
  -5   6   4     1058.81     1043.45     11.65 o 
  -4   6   4     5007.68     5190.02     55.49 o 
  -3   6   4     4276.37     4365.91     56.02 o 
  -2   6   4     3586.46     3693.60     45.79 o 
  -1   6   4     3506.83     3614.45     41.12 o 
   0   6   4     3265.17     3346.68     48.48 o 
   1   6   4     2831.10     2880.05     40.93 o 
   2   6   4     1377.67     1373.24     18.34 o 
   3   6   4      636.85      631.76      9.83 o 
   4   6   4      357.95      352.83      7.51 o 
   5   6   4      187.37      182.10      6.69 o 
  -9   7   4       11.96       16.86      1.95 o 
  -8   7   4        2.22        2.61      0.67 o 
  -7   7   4       28.54       22.93      0.79 o 
  -6   7   4       12.53       13.93      0.60 o 
  -5   7   4      148.29      147.62      1.77 o 
  -4   7   4       35.12       45.29      0.75 o 
  -3   7   4      901.39      975.59      9.44 o 
  -2   7   4       85.80       86.59      1.23 o 
  -1   7   4        3.62        7.08      0.51 o 
   0   7   4       13.23       25.45      1.24 o 
   1   7   4      367.29      344.59      5.34 o 
   2   7   4       26.27       30.20      1.03 o 
   3   7   4      115.70      118.34      2.73 o 
   4   7   4        0.65       -0.41      0.63 o 
   5   7   4        0.01        2.59      1.59 o 
  -8   8   4      336.71      362.23     10.18 o 
  -7   8   4      382.95      384.86      7.14 o 
  -6   8   4      961.19      944.68     11.67 o 
  -5   8   4     1330.87     1323.48     13.58 o 
  -4   8   4     3097.00     3140.28     39.08 o 
  -3   8   4     4519.39     4820.52     54.55 o 
  -2   8   4     2246.98     2204.08     26.01 o 
  -1   8   4     2095.78     2048.06     27.32 o 
   0   8   4     3505.94     3736.89     54.27 o 
   1   8   4     3072.80     3117.93     38.89 o 
   2   8   4     1808.05     1799.94     25.02 o 
   3   8   4     1070.85     1059.20     13.50 o 
   4   8   4      118.03      119.51      2.90 o 
   5   8   4      200.03      190.23      9.93 o 
  -8   9   4        2.84        7.43      0.80 o 
  -7   9   4       17.12       18.02      0.96 o 
  -6   9   4        1.33        3.43      0.41 o 
  -5   9   4       49.56       50.66      0.88 o 
  -4   9   4       76.15       81.85      0.96 o 
  -3   9   4      614.62      661.08     10.38 o 
  -2   9   4      147.02      147.39      1.94 o 
  -1   9   4      378.34      389.25      4.44 o 
   0   9   4      105.38      106.15      1.76 o 
   1   9   4      176.54      175.06      2.41 o 
   2   9   4      227.27      224.01      4.57 o 
   3   9   4      400.40      363.19      5.90 o 
   4   9   4       27.97       31.07      1.35 o 
   5   9   4        0.51        2.59      1.19 o 
  -8  10   4      317.94      324.20      7.49 o 
  -7  10   4      468.29      466.01     10.29 o 
  -6  10   4      574.07      570.71      6.69 o 
  -5  10   4      886.76      885.60     10.30 o 
  -4  10   4      981.18     1040.04     14.25 o 
  -3  10   4     1585.13     1602.96     22.27 o 
  -2  10   4     1379.48     1357.33     14.74 o 
  -1  10   4     2812.14     2916.59     33.38 o 
   0  10   4     1596.70     1589.19     21.04 o 
   1  10   4     1870.03     1846.17     22.55 o 
   2  10   4     3139.27     3125.75     63.58 o 
   3  10   4      432.00      428.63      7.24 o 
   4  10   4      453.22      447.05     12.65 o 
   5  10   4      178.40      178.34      7.81 o 
  -8  11   4        9.10       14.04      1.01 o 
  -7  11   4        2.68        5.75      0.71 o 
  -6  11   4        0.67        0.27      0.44 o 
  -5  11   4       47.74       39.68      0.86 o 
  -4  11   4       11.11       13.06      0.43 o 
  -3  11   4      199.22      188.06      2.28 o 
  -2  11   4      160.95      161.55      2.27 o 
  -1  11   4       64.13       93.74      1.82 o 
   0  11   4        0.18        5.44      0.91 o 
   1  11   4       44.92       45.62      1.27 o 
   2  11   4      372.48      371.59      5.08 o 
   3  11   4        2.61        5.41      1.00 o 
   4  11   4       14.88       22.44      1.52 o 
  -8  12   4      341.64      340.55      8.25 o 
  -7  12   4      508.43      474.59      8.79 o 
  -6  12   4      274.65      288.27      4.23 o 
  -5  12   4      825.39      827.34     12.31 o 
  -4  12   4      777.59      768.40      9.61 o 
  -3  12   4      597.54      593.16      9.44 o 
  -2  12   4      811.06      815.37      7.68 o 
  -1  12   4     1646.92     1684.71     19.66 o 
   0  12   4     1226.16     1241.96     17.66 o 
   1  12   4     1801.37     1759.24     23.29 o 
   2  12   4     1251.03     1245.31     16.23 o 
   3  12   4      524.23      519.88      9.84 o 
   4  12   4      706.07      691.59     17.74 o 
  -8  13   4        0.93        2.89      1.19 o 
  -7  13   4        0.03        2.71      0.64 o 
  -6  13   4        0.26        2.02      0.63 o 
  -5  13   4       49.51       54.10      0.99 o 
  -4  13   4      123.11      123.62      1.46 o 
  -3  13   4      165.68      144.85      1.62 o 
  -2  13   4        6.52        8.46      0.89 o 
  -1  13   4      128.55      117.09      1.69 o 
   0  13   4        0.25        2.03      0.30 o 
   1  13   4      116.42      122.32      2.21 o 
   2  13   4       56.67       53.36      1.66 o 
   3  13   4        1.68        5.67      0.66 o 
   4  13   4       23.16       31.38      2.71 o 
  -8  14   4      475.14      464.51     13.21 o 
  -7  14   4      385.31      416.63      7.06 o 
  -6  14   4      754.93      736.15     11.54 o 
  -5  14   4      466.02      459.14      6.12 o 
  -4  14   4      629.41      641.09      7.36 o 
  -3  14   4      405.50      396.89      5.35 o 
  -2  14   4     1034.56     1011.10     12.25 o 
  -1  14   4     1773.44     1804.01     20.45 o 
   0  14   4      952.94      985.35     12.46 o 
   1  14   4     1029.45     1074.73     16.80 o 
   2  14   4      678.01      632.96     10.99 o 
   3  14   4      522.72      500.75     12.23 o 
   4  14   4      502.96      484.64     21.95 o 
  -8  15   4        2.47        4.48      1.64 o 
  -7  15   4        7.21       13.38      0.75 o 
  -6  15   4       92.37       89.29      2.08 o 
  -5  15   4        7.13       10.63      0.37 o 
  -4  15   4      359.99      325.43      4.20 o 
  -3  15   4       18.83       26.38      1.43 o 
  -2  15   4        9.49       12.77      0.49 o 
  -1  15   4        2.96       12.59      1.74 o 
   0  15   4        5.91       11.04      0.48 o 
   1  15   4       26.60       24.44      0.96 o 
   2  15   4       87.40       72.34      1.89 o 
   3  15   4       22.60       25.11      1.14 o 
   4  15   4       12.32       17.82      1.19 o 
  -7  16   4      402.59      396.90      8.58 o 
  -6  16   4      490.25      500.75      9.45 o 
  -5  16   4      169.82      176.25      2.75 o 
  -4  16   4      445.40      466.27      4.66 o 
  -3  16   4     2216.82     2207.20     25.38 o 
  -2  16   4      745.51      744.90      9.31 o 
  -1  16   4      578.67      594.22      8.94 o 
   0  16   4      731.16      733.53      8.78 o 
   1  16   4      694.61      678.10     11.51 o 
   2  16   4      706.20      685.05     18.68 o 
   3  16   4      442.63      449.02     13.66 o 
   4  16   4      246.29      245.14      9.78 o 
  -7  17   4       39.28       31.76      1.62 o 
  -6  17   4       23.88       22.35      0.72 o 
  -5  17   4       63.12       64.75      0.99 o 
  -4  17   4        4.93        4.61      0.37 o 
  -3  17   4      124.79      124.30      2.09 o 
  -2  17   4        3.64        8.04      0.62 o 
  -1  17   4       54.18       44.48      0.89 o 
   0  17   4       12.54       19.38      0.85 o 
   1  17   4       72.15       54.80      1.26 o 
   2  17   4        6.94        8.91      0.73 o 
   3  17   4        2.11        3.63      0.81 o 
  -7  18   4      168.88      163.27      3.45 o 
  -6  18   4      380.90      392.93      7.35 o 
  -5  18   4      641.40      651.10     11.69 o 
  -4  18   4      221.17      226.80      3.40 o 
  -3  18   4      582.11      587.38      7.04 o 
  -2  18   4      613.98      608.01      7.91 o 
  -1  18   4      947.89      912.39     11.49 o 
   0  18   4     1372.42     1319.50     16.43 o 
   1  18   4      241.55      249.64      4.91 o 
   2  18   4      277.96      276.44      7.77 o 
   3  18   4      272.84      276.34     12.34 o 
  -7  19   4        8.96       11.47      1.37 o 
  -6  19   4        0.87        1.89      0.61 o 
  -5  19   4       66.71       57.14      1.28 o 
  -4  19   4       31.01       25.77      0.77 o 
  -3  19   4       21.27       23.24      0.57 o 
  -2  19   4        2.18        4.49      0.46 o 
  -1  19   4        0.07        4.37      0.51 o 
   0  19   4       17.35       23.38      0.84 o 
   1  19   4       57.92       43.20      0.94 o 
   2  19   4        0.24        4.58      0.87 o 
   3  19   4       14.91       14.88      1.19 o 
  -6  20   4      326.32      325.66      7.78 o 
  -5  20   4      503.35      503.52     10.00 o 
  -4  20   4      592.48      594.35      8.80 o 
  -3  20   4      396.84      396.30      5.02 o 
  -2  20   4      480.58      480.43      6.26 o 
  -1  20   4      806.03      765.02     10.48 o 
   0  20   4      406.43      379.83      4.82 o 
   1  20   4      551.23      527.76      8.30 o 
   2  20   4      241.21      248.55      7.50 o 
   3  20   4      110.66      119.62      3.83 o 
  -6  21   4        2.11        2.91      1.98 o 
  -5  21   4       36.07       38.01      1.20 o 
  -4  21   4       49.66       43.12      0.76 o 
  -3  21   4        0.05        1.64      0.49 o 
  -2  21   4        2.80        3.18      0.49 o 
  -1  21   4        9.53       13.68      0.55 o 
   0  21   4       21.48       16.18      0.63 o 
   1  21   4       42.84       38.17      1.41 o 
   2  21   4        1.41        0.39      1.15 o 
  -5  22   4      444.43      430.42      9.22 o 
  -4  22   4      697.80      691.56     10.78 o 
  -3  22   4      412.57      408.97      4.77 o 
  -2  22   4      573.20      582.96      7.01 o 
  -1  22   4      252.20      246.37      3.59 o 
   0  22   4      234.86      234.98      3.04 o 
   1  22   4      370.66      371.56      6.71 o 
   2  22   4      159.89      154.00      2.32 o 
  -5  23   4        0.22        2.36      1.70 o 
  -4  23   4        2.04        4.90      0.66 o 
  -3  23   4        1.97        7.19      0.61 o 
  -2  23   4        8.43       19.41      0.99 o 
  -1  23   4        5.94       10.90      0.62 o 
   0  23   4        3.21        5.28      0.73 o 
   1  23   4       14.13       17.04      1.20 o 
  -4  24   4      187.83      195.15      4.23 o 
  -3  24   4      377.63      382.16      5.71 o 
  -2  24   4      315.91      322.05      4.67 o 
  -1  24   4      210.54      231.38      2.98 o 
   0  24   4      230.20      220.83      4.26 o 
   1  24   4       91.75       96.00      2.60 o 
  -4  25   4        0.34        1.77      1.16 o 
  -3  25   4       29.64       41.56      1.79 o 
  -2  25   4       20.45       30.77      0.92 o 
  -1  25   4        1.90        3.92      0.80 o 
   0  25   4        0.01        1.71      1.30 o 
  -3  26   4      155.65      164.51      3.88 o 
  -2  26   4      153.66      164.40      3.40 o 
  -1  26   4      218.62      229.29      3.95 o 
  -9   1   5      426.98      444.66     13.63 o 
  -8   1   5      514.03      494.30      8.91 o 
  -7   1   5      492.04      478.58      3.69 o 
  -6   1   5     4099.78     4221.81     21.63 o 
  -5   1   5     2370.43     2486.26     19.92 o 
  -4   1   5     2536.95     2527.28     24.13 o 
  -3   1   5     2524.68     2534.10     21.17 o 
  -2   1   5      447.32      395.13      3.85 o 
  -1   1   5     3941.11     4053.94     36.73 o 
   0   1   5     3604.97     3840.28     61.30 o 
   1   1   5     1235.19     1299.28     22.12 o 
   2   1   5      598.49      641.30     10.65 o 
   3   1   5     1091.81     1052.30     17.10 o 
   4   1   5      539.09      482.72     11.57 o 
  -9   2   5       20.02       21.06      1.62 o 
  -8   2   5       35.85       28.37      1.00 o 
  -7   2   5       68.08       42.96      1.27 o 
  -6   2   5       10.03       18.65      2.45 o 
  -5   2   5        3.32       10.60      1.48 o 
  -4   2   5      190.91      178.33      2.44 o 
  -3   2   5      347.50      374.91      3.56 o 
  -2   2   5       28.31       42.20      0.98 o 
  -1   2   5      368.84      374.65      6.67 o 
   0   2   5       58.12       67.02      2.31 o 
   1   2   5       24.79       26.17      1.47 o 
   2   2   5       70.09       63.78      2.38 o 
   3   2   5       12.64       32.39      2.16 o 
   4   2   5       16.11       23.51      1.55 o 
  -9   3   5      301.20      280.68     11.01 o 
  -8   3   5      448.57      445.25      8.83 o 
  -7   3   5      958.75      943.69      9.41 o 
  -6   3   5     1181.86     1142.16      8.39 o 
  -5   3   5     2201.04     2241.72     19.28 o 
  -4   3   5     3022.36     3041.83     33.69 o 
  -3   3   5     4172.09     4342.42     44.17 o 
  -2   3   5     3715.59     3799.46     41.91 o 
  -1   3   5     1448.63     1600.70     20.23 o 
   0   3   5     1776.71     1833.47     25.63 o 
   1   3   5     1588.74     1637.79     22.71 o 
   2   3   5     1171.80     1151.53     16.86 o 
   3   3   5      851.20      850.93     14.25 o 
   4   3   5      481.56      478.24     12.16 o 
  -9   4   5       56.85       47.57      2.57 o 
  -8   4   5       48.87       37.91      2.24 o 
  -7   4   5       23.20       25.80      1.57 o 
  -6   4   5      109.60      106.32      2.06 o 
  -5   4   5       68.22       78.69      2.15 o 
  -4   4   5      203.33      230.32      2.83 o 
  -3   4   5      189.63      192.45      2.68 o 
  -2   4   5      101.73      117.36      1.60 o 
  -1   4   5       65.91       68.16      1.47 o 
   0   4   5       14.63       19.76      0.98 o 
   1   4   5       22.75       27.91      1.49 o 
   2   4   5        6.94       18.01      1.49 o 
   3   4   5       12.85       12.77      0.98 o 
   4   4   5        4.46        7.49      0.94 o 
  -9   5   5      222.65      228.37      7.45 o 
  -8   5   5      348.57      329.08      7.54 o 
  -7   5   5      321.56      323.53      3.68 o 
  -6   5   5     1718.28     1775.40     16.50 o 
  -5   5   5     3421.51     3521.36     35.05 o 
  -4   5   5     2612.96     2626.44     34.43 o 
  -3   5   5     1973.86     1932.90     24.23 o 
  -2   5   5     2403.56     2537.50     26.07 o 
  -1   5   5     2490.11     2376.94     28.67 o 
   0   5   5     1825.15     1897.07     29.94 o 
   1   5   5     1598.11     1642.93     21.93 o 
   2   5   5      865.02      909.69     13.28 o 
   3   5   5      251.58      253.02      4.58 o 
   4   5   5      320.78      302.09      7.89 o 
  -9   6   5        8.66        9.95      1.23 o 
  -8   6   5       11.55       11.41      0.96 o 
  -7   6   5        0.98        8.10      0.54 o 
  -6   6   5      111.57       97.15      1.99 o 
  -5   6   5       10.03       19.81      1.81 o 
  -4   6   5       89.11       82.05      1.84 o 
  -3   6   5       91.69       95.49      1.16 o 
  -2   6   5      450.69      422.95      4.17 o 
  -1   6   5      811.65      785.91      9.74 o 
   0   6   5      142.56      131.19      2.53 o 
   1   6   5      221.38      204.56      2.95 o 
   2   6   5       11.50       15.93      0.68 o 
   3   6   5       33.33       32.15      0.87 o 
   4   6   5        9.65       13.25      1.03 o 
  -9   7   5      170.54      200.74      5.90 o 
  -8   7   5      378.76      384.86      9.62 o 
  -7   7   5      422.40      430.98      5.57 o 
  -6   7   5     1740.61     1663.31     19.02 o 
  -5   7   5     1919.22     1960.69     23.33 o 
  -4   7   5     1504.02     1461.99     14.83 o 
  -3   7   5     1347.08     1354.57     14.59 o 
  -2   7   5     1909.11     1897.59     20.67 o 
  -1   7   5     3085.35     3334.96     36.67 o 
   0   7   5     2485.45     2525.00     31.50 o 
   1   7   5     1048.01     1094.48     14.89 o 
   2   7   5       51.96       40.64      1.15 o 
   3   7   5      319.35      325.03      5.93 o 
   4   7   5      191.23      197.77      6.42 o 
  -9   8   5        0.71        1.97      1.05 o 
  -8   8   5        1.92        3.16      1.18 o 
  -7   8   5        0.03        2.46      0.42 o 
  -6   8   5        9.16       15.12      1.60 o 
  -5   8   5       76.75       66.43      0.89 o 
  -4   8   5       94.21       97.28      1.08 o 
  -3   8   5      102.69      108.69      1.68 o 
  -2   8   5       31.42       37.83      0.66 o 
  -1   8   5      143.92      158.31      2.35 o 
   0   8   5      389.64      397.28      4.66 o 
   1   8   5      611.17      595.35      8.21 o 
   2   8   5        3.87        4.77      0.53 o 
   3   8   5       16.49       20.33      1.41 o 
   4   8   5        0.07       -0.01      0.73 o 
  -9   9   5      193.79      201.35      7.50 o 
  -8   9   5      296.82      296.46      7.12 o 
  -7   9   5      306.80      317.56      4.45 o 
  -6   9   5      927.25      963.10     12.59 o 
  -5   9   5      906.99      933.28     11.14 o 
  -4   9   5      591.98      577.80      6.47 o 
  -3   9   5     1737.25     1668.64     20.04 o 
  -2   9   5     1759.11     1875.17     20.28 o 
  -1   9   5     1799.23     1749.05     20.71 o 
   0   9   5     2379.55     2391.72     27.03 o 
   1   9   5      411.64      448.28      6.31 o 
   2   9   5      412.03      437.18      6.22 o 
   3   9   5      347.86      339.74      6.42 o 
   4   9   5      138.19      132.83      4.42 o 
  -8  10   5       11.10       13.55      1.23 o 
  -7  10   5       11.22       18.92      0.93 o 
  -6  10   5        9.17        7.69      0.36 o 
  -5  10   5       19.91       25.51      0.70 o 
  -4  10   5      108.87      105.58      1.87 o 
  -3  10   5        0.74        9.48      0.98 o 
  -2  10   5       14.97       22.72      0.74 o 
  -1  10   5        2.02        4.92      0.68 o 
   0  10   5      330.02      308.56      3.78 o 
   1  10   5      814.34      730.54      9.64 o 
   2  10   5       53.66       59.05      1.44 o 
   3  10   5       25.39       24.54      1.25 o 
   4  10   5       25.05       26.48      2.32 o 
  -8  11   5      169.61      183.06      4.03 o 
  -7  11   5      492.34      471.71      6.87 o 
  -6  11   5      128.92      129.37      1.78 o 
  -5  11   5      268.35      268.87      3.79 o 
  -4  11   5      347.70      351.29      4.74 o 
  -3  11   5     1746.83     1801.86     19.14 o 
  -2  11   5     1424.73     1417.74     18.96 o 
  -1  11   5      991.84     1057.23     15.53 o 
   0  11   5     1450.59     1434.54     16.76 o 
   1  11   5      389.09      390.78      5.31 o 
   2  11   5      723.99      665.05     10.71 o 
   3  11   5      523.39      515.05     11.52 o 
   4  11   5      335.32      334.95     13.78 o 
  -8  12   5        0.14        0.33      0.61 o 
  -7  12   5       11.96       10.08      0.58 o 
  -6  12   5       84.39       74.06      1.24 o 
  -5  12   5        4.42        6.78      0.45 o 
  -4  12   5       16.46       19.84      0.50 o 
  -3  12   5      135.13      114.92      1.47 o 
  -2  12   5        7.80       13.16      0.47 o 
  -1  12   5       60.19       78.61      1.30 o 
   0  12   5       12.53       23.55      0.97 o 
   1  12   5       21.43       25.73      1.07 o 
   2  12   5       33.15       34.50      1.29 o 
   3  12   5        7.51       14.26      1.34 o 
   4  12   5       51.82       49.33      5.93 o 
  -8  13   5      155.70      160.60      3.00 o 
  -7  13   5      173.65      187.62      3.12 o 
  -6  13   5      165.96      170.41      3.27 o 
  -5  13   5      598.73      611.00      8.85 o 
  -4  13   5      827.73      808.41     11.68 o 
  -3  13   5      263.59      269.56      3.56 o 
  -2  13   5      791.69      820.56     11.41 o 
  -1  13   5      870.46      878.74     11.40 o 
   0  13   5     1164.38     1181.85     14.67 o 
   1  13   5      825.11      765.35      9.81 o 
   2  13   5      373.71      396.25      6.85 o 
   3  13   5      516.31      491.83     10.67 o 
  -8  14   5       25.40       23.02      1.69 o 
  -7  14   5        0.02       -0.64      0.60 o 
  -6  14   5       34.65       30.16      1.18 o 
  -5  14   5        0.01        3.84      0.40 o 
  -4  14   5        1.00        4.15      0.40 o 
  -3  14   5       40.44       37.05      0.65 o 
  -2  14   5       46.23       45.56      0.92 o 
  -1  14   5      125.79      113.53      1.68 o 
   0  14   5      250.42      235.72      3.49 o 
   1  14   5       98.38       97.21      1.99 o 
   2  14   5       73.76       63.21      2.11 o 
   3  14   5        3.19        4.72      1.43 o 
  -8  15   5      222.19      230.47      5.20 o 
  -7  15   5      183.99      197.83      3.18 o 
  -6  15   5      412.22      409.88      8.34 o 
  -5  15   5      569.89      541.60      8.06 o 
  -4  15   5      432.26      460.97      5.79 o 
  -3  15   5      974.20      988.58     13.22 o 
  -2  15   5      679.70      691.87      8.33 o 
  -1  15   5      713.41      765.94      9.50 o 
   0  15   5      571.10      569.05      8.34 o 
   1  15   5      555.74      562.96      9.30 o 
   2  15   5      625.26      597.21     15.95 o 
   3  15   5      318.77      310.19     15.51 o 
  -7  16   5        6.72        5.51      0.80 o 
  -6  16   5        0.92        3.34      0.69 o 
  -5  16   5      165.36      151.25      2.34 o 
  -4  16   5       10.39       14.50      0.46 o 
  -3  16   5      112.26      106.79      1.66 o 
  -2  16   5       17.41       24.73      1.02 o 
  -1  16   5      115.72       91.16      1.33 o 
   0  16   5       77.14       57.78      1.35 o 
   1  16   5       19.48       17.88      0.85 o 
   2  16   5       60.90       65.93      2.00 o 
   3  16   5       15.31       15.19      1.85 o 
  -7  17   5      269.43      259.06      3.61 o 
  -6  17   5      230.18      241.80      5.48 o 
  -5  17   5      594.17      582.32      8.01 o 
  -4  17   5      704.65      682.12      8.57 o 
  -3  17   5     1006.19      996.72     12.51 o 
  -2  17   5      982.04      961.08     12.61 o 
  -1  17   5      374.15      400.16      5.96 o 
   0  17   5      673.58      672.21      9.93 o 
   1  17   5      372.96      348.74      6.28 o 
   2  17   5      485.63      506.76     13.42 o 
   3  17   5      237.25      215.70     12.59 o 
  -7  18   5        0.07        1.05      0.95 o 
  -6  18   5        6.70        9.82      0.66 o 
  -5  18   5       52.38       56.08      1.18 o 
  -4  18   5      185.38      164.51      2.41 o 
  -3  18   5        2.57        7.26      0.59 o 
  -2  18   5       56.44       57.05      1.25 o 
  -1  18   5       80.94       55.31      1.24 o 
   0  18   5       13.11       15.28      0.88 o 
   1  18   5        7.36        9.78      0.74 o 
   2  18   5       23.09       28.71      1.37 o 
  -7  19   5      262.11      259.74      5.18 o 
  -6  19   5      296.44      292.18      5.47 o 
  -5  19   5      719.16      692.06     12.19 o 
  -4  19   5      504.06      495.70      7.06 o 
  -3  19   5      601.38      588.94      9.55 o 
  -2  19   5      811.31      758.83     10.45 o 
  -1  19   5      705.97      683.04      9.75 o 
   0  19   5      523.59      511.39      7.21 o 
   1  19   5      364.23      365.37      9.94 o 
   2  19   5      279.76      287.41     13.18 o 
  -6  20   5       11.08       14.27      0.81 o 
  -5  20   5        0.82        2.73      0.56 o 
  -4  20   5        0.73        3.72      0.50 o 
  -3  20   5        0.15        3.71      0.66 o 
  -2  20   5        1.34        5.22      0.65 o 
  -1  20   5       46.28       42.33      1.07 o 
   0  20   5       45.66       37.49      1.18 o 
   1  20   5       15.60       21.75      1.96 o 
   2  20   5       30.86       37.42      1.88 o 
  -6  21   5      329.82      341.22      9.16 o 
  -5  21   5      211.31      206.49      3.56 o 
  -4  21   5      598.47      569.88      8.00 o 
  -3  21   5      480.49      462.45      6.70 o 
  -2  21   5      575.68      565.21      8.22 o 
  -1  21   5      642.33      618.43      8.62 o 
   0  21   5      276.08      279.29      5.99 o 
   1  21   5      317.33      310.24      9.00 o 
  -5  22   5       29.74       25.56      1.18 o 
  -4  22   5        3.89        7.29      0.65 o 
  -3  22   5        5.15        7.08      0.61 o 
  -2  22   5        1.82        6.21      0.60 o 
  -1  22   5        4.46        7.73      0.67 o 
   0  22   5        8.10       10.57      0.86 o 
   1  22   5        3.87        4.69      1.87 o 
  -5  23   5      255.59      270.70      6.43 o 
  -4  23   5      303.34      311.59      5.87 o 
  -3  23   5      294.73      284.17      5.39 o 
  -2  23   5      400.92      388.60      5.27 o 
  -1  23   5      300.70      308.71      5.08 o 
   0  23   5      178.91      158.95      4.43 o 
  -4  24   5       35.48       42.14      1.67 o 
  -3  24   5       45.52       49.94      1.77 o 
  -2  24   5        0.06        1.55      0.87 o 
  -1  24   5        0.93        5.62      0.92 o 
   0  24   5        7.48        8.92      1.16 o 
  -3  25   5      293.14      303.92      5.41 o 
  -2  25   5      120.59      122.93      2.21 o 
  -9   0   6      204.60      236.97      8.55 o 
  -8   0   6      772.43      697.80      5.47 o 
  -7   0   6      269.03      237.78      3.85 o 
  -6   0   6     1054.88     1122.00     11.60 o 
  -5   0   6     1205.34     1189.58     17.53 o 
  -4   0   6      491.60      449.89      5.95 o 
  -3   0   6     3676.46     3695.52     59.59 o 
  -2   0   6     2969.99     3185.65     42.09 o 
  -1   0   6     2354.57     2418.30     45.75 o 
   0   0   6     2122.52     2213.08     42.19 o 
   1   0   6     1967.80     1901.35     46.43 o 
   2   0   6     1461.23     1406.92     31.34 o 
   3   0   6      402.70      390.81     12.41 o 
   4   0   6      178.51      186.93     10.36 o 
  -9   1   6        0.22       -2.06      1.03 o 
  -8   1   6       17.85       14.04      1.03 o 
  -7   1   6       75.93       48.20      2.51 o 
  -6   1   6       44.77       41.52      1.60 o 
  -5   1   6        2.14        8.90      1.24 o 
  -4   1   6       53.60       45.19      1.10 o 
  -3   1   6       23.76       35.02      1.66 o 
  -2   1   6        8.47       24.30      1.75 o 
  -1   1   6       26.44       47.85      2.11 o 
   0   1   6        2.87       15.42      2.16 o 
   1   1   6       18.10       41.61      2.43 o 
   2   1   6       13.00       29.67      2.66 o 
   3   1   6        7.90       18.81      1.53 o 
   4   1   6       16.06       23.37      1.51 o 
  -9   2   6      166.67      166.99      7.20 o 
  -8   2   6      594.06      556.71     10.74 o 
  -7   2   6     1012.90     1090.18      7.59 o 
  -6   2   6      619.31      586.17      4.95 o 
  -5   2   6     1113.76     1052.43     10.70 o 
  -4   2   6     1096.74     1125.14     13.50 o 
  -3   2   6     2387.23     2413.39     22.76 o 
  -2   2   6     3716.28     3911.90     42.54 o 
  -1   2   6     2739.98     2904.53     32.64 o 
   0   2   6     1878.55     1976.92     23.87 o 
   1   2   6     1932.69     1927.37     33.09 o 
   2   2   6     1197.72     1127.71     18.29 o 
   3   2   6      385.26      370.71      7.53 o 
   4   2   6      250.20      249.46      9.98 o 
  -9   3   6        1.94       -1.28      1.14 o 
  -8   3   6       62.80       53.85      2.30 o 
  -7   3   6        8.33       14.64      2.34 o 
  -6   3   6      105.81      100.24      1.45 o 
  -5   3   6       36.09       30.37      1.70 o 
  -4   3   6        4.92       12.18      1.26 o 
  -3   3   6       29.46       35.17      1.42 o 
  -2   3   6      646.32      637.74      6.83 o 
  -1   3   6       46.44       38.52      1.77 o 
   0   3   6        5.29       16.45      1.87 o 
   1   3   6        0.31       15.14      2.67 o 
   2   3   6       31.99       61.00      2.90 o 
   3   3   6        1.80        6.32      1.10 o 
   4   3   6       25.50       27.98      2.74 o 
  -9   4   6      157.87      157.89      6.85 o 
  -8   4   6      536.56      501.70     10.38 o 
  -7   4   6     1384.60     1313.99     10.42 o 
  -6   4   6      453.43      483.56      4.09 o 
  -5   4   6     1314.95     1342.04     16.51 o 
  -4   4   6     1971.17     2019.48     21.58 o 
  -3   4   6     1616.15     1674.57     17.49 o 
  -2   4   6     3994.03     4147.95     49.96 o 
  -1   4   6     2027.78     2079.37     23.40 o 
   0   4   6     1374.14     1396.57     16.45 o 
   1   4   6      998.44      977.90     14.26 o 
   2   4   6     1003.76     1003.68     15.30 o 
   3   4   6      279.78      279.17      5.69 o 
  -9   5   6        0.29       -0.02      1.05 o 
  -8   5   6       43.14       36.95      2.19 o 
  -7   5   6      224.22      204.44      3.03 o 
  -6   5   6       40.07       41.03      1.23 o 
  -5   5   6      243.24      233.26      2.97 o 
  -4   5   6       11.28       22.73      0.75 o 
  -3   5   6       64.91       66.57      1.45 o 
  -2   5   6      249.22      261.15      3.85 o 
  -1   5   6      174.23      166.13      2.61 o 
   0   5   6       21.25       31.74      0.84 o 
   1   5   6       31.32       31.26      1.19 o 
   2   5   6        0.00        4.93      0.73 o 
   3   5   6        0.25        1.82      0.59 o 
  -9   6   6      160.55      170.73      7.73 o 
  -8   6   6      596.20      572.08      9.59 o 
  -7   6   6     1055.40     1040.10     12.92 o 
  -6   6   6      871.95      873.73      9.56 o 
  -5   6   6     1090.25     1064.89     13.40 o 
  -4   6   6     1471.67     1519.40     19.09 o 
  -3   6   6     1605.12     1637.04     20.38 o 
  -2   6   6     1660.54     1715.70     18.03 o 
  -1   6   6     2260.43     2290.77     28.34 o 
   0   6   6      488.67      513.43      7.22 o 
   1   6   6      298.85      322.59      4.31 o 
   2   6   6      230.24      223.27      3.47 o 
   3   6   6      284.84      279.51      6.03 o 
  -9   7   6       11.84       19.48      2.48 o 
  -8   7   6        5.38       13.18      2.35 o 
  -7   7   6       66.30       63.70      1.62 o 
  -6   7   6       52.91       57.55      1.35 o 
  -5   7   6       91.16       87.36      1.32 o 
  -4   7   6       54.64       57.79      1.46 o 
  -3   7   6       24.45       28.92      0.80 o 
  -2   7   6       76.36       75.33      1.40 o 
  -1   7   6      121.21      118.15      2.09 o 
   0   7   6       29.71       26.51      0.60 o 
   1   7   6       14.44       17.10      0.71 o 
   2   7   6       10.47       13.74      0.78 o 
   3   7   6        0.06        2.87      0.73 o 
  -9   8   6      251.05      240.15      7.71 o 
  -8   8   6      584.33      582.39      9.78 o 
  -7   8   6      667.24      656.81      9.19 o 
  -6   8   6      805.86      793.63      9.37 o 
  -5   8   6      585.99      592.53      7.57 o 
  -4   8   6     1692.27     1695.96     18.98 o 
  -3   8   6     1993.31     2013.87     25.22 o 
  -2   8   6     1310.42     1315.25     14.78 o 
  -1   8   6      631.95      714.35      9.31 o 
   0   8   6       59.84       71.29      1.03 o 
   1   8   6      212.10      205.67      2.92 o 
   2   8   6      249.04      268.31      4.60 o 
   3   8   6      333.36      316.64      7.62 o 
  -9   9   6        1.87        5.89      1.67 o 
  -8   9   6        2.31        7.34      0.92 o 
  -7   9   6       13.42       16.30      0.72 o 
  -6   9   6       15.15       18.29      0.66 o 
  -5   9   6       44.19       52.40      0.86 o 
  -4   9   6       12.61       21.85      0.91 o 
  -3   9   6       26.35       45.17      1.01 o 
  -2   9   6      223.00      227.17      3.06 o 
  -1   9   6     1546.41     1475.74     17.66 o 
   0   9   6       28.48       25.56      0.84 o 
   1   9   6      107.89       94.89      1.85 o 
   2   9   6        1.86        6.63      0.65 o 
   3   9   6       47.40       49.09      2.28 o 
  -9  10   6      209.36      240.23      9.53 o 
  -8  10   6      260.65      263.07      5.05 o 
  -7  10   6      494.28      477.95      7.20 o 
  -6  10   6      541.70      539.90      7.45 o 
  -5  10   6     1012.06      992.95     13.97 o 
  -4  10   6     1054.82     1104.59     11.14 o 
  -3  10   6     1492.15     1558.63     17.63 o 
  -2  10   6     1277.98     1311.45     15.35 o 
  -1  10   6      119.89      143.62      2.61 o 
   0  10   6      215.93      223.60      3.29 o 
   1  10   6      459.59      468.03      8.57 o 
   2  10   6      597.49      573.04      9.19 o 
   3  10   6      293.72      301.72     11.23 o 
  -8  11   6        8.48       10.78      0.73 o 
  -7  11   6       10.14       11.29      0.78 o 
  -6  11   6        7.51       11.70      0.84 o 
  -5  11   6       77.22       71.74      1.31 o 
  -4  11   6       79.04       76.38      0.97 o 
  -3  11   6       10.33       12.11      0.50 o 
  -2  11   6       24.62       29.90      1.02 o 
  -1  11   6      281.56      249.80      3.11 o 
   0  11   6        0.14        2.54      0.53 o 
   1  11   6        2.64       11.86      1.23 o 
   2  11   6       15.55       20.10      0.73 o 
   3  11   6       46.12       42.16      2.71 o 
  -8  12   6      116.08      122.43      2.89 o 
  -7  12   6      395.23      414.82      7.51 o 
  -6  12   6      502.19      490.58      7.50 o 
  -5  12   6     1044.16     1045.85     16.11 o 
  -4  12   6     1095.89     1097.71     13.48 o 
  -3  12   6      160.44      174.02      2.47 o 
  -2  12   6      845.32      857.26     12.18 o 
  -1  12   6      492.48      523.97      5.55 o 
   0  12   6      507.07      508.13      7.05 o 
   1  12   6      956.94      887.43     15.14 o 
   2  12   6      230.42      237.25      4.61 o 
   3  12   6      245.65      242.35     10.06 o 
  -8  13   6       10.52       15.78      1.09 o 
  -7  13   6        2.24        4.49      0.74 o 
  -6  13   6       60.03       55.74      1.25 o 
  -5  13   6        1.75        9.58      1.20 o 
  -4  13   6        5.07       11.20      0.58 o 
  -3  13   6       57.31       55.36      1.10 o 
  -2  13   6       43.16       40.10      0.72 o 
  -1  13   6        0.43        5.66      0.56 o 
   0  13   6        0.33        3.49      0.70 o 
   1  13   6        6.28       15.13      1.50 o 
   2  13   6       14.78       12.63      0.68 o 
   3  13   6        6.45        7.41      1.72 o 
  -8  14   6      173.74      175.54      3.48 o 
  -7  14   6      313.68      323.54      5.68 o 
  -6  14   6      566.24      567.63     11.61 o 
  -5  14   6      618.17      610.25      8.50 o 
  -4  14   6      578.20      610.39      8.25 o 
  -3  14   6      388.71      417.66      5.20 o 
  -2  14   6      563.99      596.69      6.91 o 
  -1  14   6      548.09      531.60      6.12 o 
   0  14   6      335.58      325.49      4.78 o 
   1  14   6      643.60      607.03      9.42 o 
   2  14   6      191.83      193.77      5.45 o 
  -8  15   6        0.33        4.15      1.15 o 
  -7  15   6       73.06       65.31      1.53 o 
  -6  15   6      119.05      106.23      2.86 o 
  -5  15   6       34.26       31.96      0.96 o 
  -4  15   6       45.39       41.87      1.21 o 
  -3  15   6        0.02        5.23      0.49 o 
  -2  15   6       18.12       21.21      0.84 o 
  -1  15   6        4.87        5.14      0.46 o 
   0  15   6        3.86        2.78      0.54 o 
   1  15   6       20.32       22.93      1.03 o 
   2  15   6        2.83        6.10      0.85 o 
  -7  16   6      458.24      449.95      9.98 o 
  -6  16   6      534.28      525.88     11.40 o 
  -5  16   6      255.48      251.45      3.81 o 
  -4  16   6      590.85      585.07      7.62 o 
  -3  16   6      837.42      839.17     14.07 o 
  -2  16   6      484.87      496.13      6.00 o 
  -1  16   6      449.45      442.56      4.50 o 
   0  16   6      482.07      486.55      6.65 o 
   1  16   6      226.45      220.26      5.11 o 
   2  16   6      222.75      217.20      8.85 o 
  -7  17   6       84.50       83.77      2.82 o 
  -6  17   6       67.02       63.77      2.36 o 
  -5  17   6       83.23       80.14      1.35 o 
  -4  17   6       24.95       30.86      1.07 o 
  -3  17   6       10.87       12.36      0.77 o 
  -2  17   6       30.74       24.90      0.83 o 
  -1  17   6        0.19        6.24      0.80 o 
   0  17   6        0.31        7.75      0.75 o 
   1  17   6       19.35       22.09      1.17 o 
   2  17   6        4.22       14.98      4.44 o 
  -7  18   6      290.09      285.32      7.30 o 
  -6  18   6      406.24      391.47      8.73 o 
  -5  18   6      573.60      584.50     10.73 o 
  -4  18   6      762.62      712.73      9.49 o 
  -3  18   6      440.80      443.12      5.93 o 
  -2  18   6      553.75      543.21      8.01 o 
  -1  18   6      551.35      549.96      8.79 o 
   0  18   6      564.79      532.77      8.04 o 
   1  18   6      194.41      187.95      5.23 o 
  -7  19   6       29.67       36.16      1.37 o 
  -6  19   6       32.56       37.56      2.09 o 
  -5  19   6        2.44        9.79      0.80 o 
  -4  19   6       17.91       22.50      0.95 o 
  -3  19   6       19.86       19.44      0.75 o 
  -2  19   6        9.73       12.72      0.71 o 
  -1  19   6        1.51        6.65      0.64 o 
   0  19   6       78.31       82.57      1.93 o 
   1  19   6       14.39       24.72      2.84 o 
  -6  20   6      297.23      305.07     10.56 o 
  -5  20   6      511.80      474.29     10.22 o 
  -4  20   6      514.55      485.09      7.05 o 
  -3  20   6      451.07      423.46      6.75 o 
  -2  20   6      442.34      441.43      6.10 o 
  -1  20   6      481.77      425.52      7.06 o 
   0  20   6      294.23      308.96      8.78 o 
   1  20   6      208.86      215.30      8.25 o 
  -6  21   6        0.33        1.35      1.15 o 
  -5  21   6        0.33        3.60      1.16 o 
  -4  21   6        1.81        7.14      0.82 o 
  -3  21   6       31.71       35.52      0.88 o 
  -2  21   6        4.72        9.77      0.98 o 
  -1  21   6        1.73        5.62      0.77 o 
   0  21   6        3.98        4.28      1.02 o 
  -5  22   6      193.84      203.83      4.91 o 
  -4  22   6      396.32      364.98      8.27 o 
  -3  22   6      448.66      421.53      7.84 o 
  -2  22   6      390.92      376.07      5.05 o 
  -1  22   6      172.83      187.75      5.25 o 
   0  22   6       93.85       98.04      4.45 o 
  -4  23   6        9.26       17.20      1.20 o 
  -3  23   6        2.61       10.49      0.84 o 
  -2  23   6        5.46        8.47      0.99 o 
  -1  23   6        7.12       16.11      1.58 o 
  -3  24   6      283.94      273.37      4.16 o 
  -2  24   6      183.02      177.87      3.70 o 
  -9   1   7      231.80      235.77      5.71 o 
  -8   1   7      134.17      151.56      2.07 o 
  -7   1   7      179.27      167.13      2.35 o 
  -6   1   7      469.13      458.00      4.47 o 
  -5   1   7      965.66      947.37     10.97 o 
  -4   1   7     1419.09     1427.91     16.36 o 
  -3   1   7     1494.23     1550.29     16.58 o 
  -2   1   7     1013.01     1011.90      9.14 o 
  -1   1   7     2337.76     2295.89     24.44 o 
   0   1   7     2107.29     2032.58     27.63 o 
   1   1   7      442.34      448.54      5.16 o 
   2   1   7      256.03      271.65      5.96 o 
   3   1   7      164.71      159.96      4.54 o 
  -9   2   7        2.80        5.71      1.46 o 
  -8   2   7       11.65       14.14      0.74 o 
  -7   2   7       79.68       74.07      1.55 o 
  -6   2   7        4.60        9.48      0.68 o 
  -5   2   7       14.55       19.72      1.12 o 
  -4   2   7      187.79      197.24      4.12 o 
  -3   2   7        8.91       18.28      1.58 o 
  -2   2   7        3.84       14.40      1.60 o 
  -1   2   7        0.01       14.47      2.04 o 
   0   2   7       17.23       42.26      2.27 o 
   1   2   7        8.48       12.21      1.20 o 
   2   2   7       48.35       47.55      2.10 o 
   3   2   7        0.24       10.24      2.63 o 
  -9   3   7      351.28      334.29     12.09 o 
  -8   3   7      215.29      224.32      2.51 o 
  -7   3   7      532.05      550.63      6.02 o 
  -6   3   7      371.92      381.90      4.79 o 
  -5   3   7      765.30      770.10     10.08 o 
  -4   3   7     2388.45     2434.94     32.77 o 
  -3   3   7     1964.41     1969.81     24.16 o 
  -2   3   7     2311.38     2390.61     24.55 o 
  -1   3   7     1004.53     1038.02     11.80 o 
   0   3   7     1069.26     1076.64     13.66 o 
   1   3   7      624.74      569.88      9.02 o 
   2   3   7      517.02      552.36      8.49 o 
   3   3   7      263.07      254.94      9.28 o 
  -9   4   7        1.15        0.44      1.45 o 
  -8   4   7       34.09       27.45      1.25 o 
  -7   4   7       25.60       30.12      1.21 o 
  -6   4   7        9.70       10.70      0.71 o 
  -5   4   7       21.61       26.85      1.29 o 
  -4   4   7      321.86      330.49      4.45 o 
  -3   4   7      155.26      160.46      2.86 o 
  -2   4   7      214.48      191.19      2.98 o 
  -1   4   7      128.87      135.05      2.33 o 
   0   4   7        3.11       15.88      1.92 o 
   1   4   7        0.00        8.47      1.08 o 
   2   4   7       10.67       30.49      2.72 o 
   3   4   7        1.52        6.98      1.65 o 
  -9   5   7      391.70      374.97     10.96 o 
  -8   5   7      250.40      273.80      2.48 o 
  -7   5   7      471.70      450.96      5.38 o 
  -6   5   7      717.69      725.49      8.45 o 
  -5   5   7     1440.99     1477.96     17.71 o 
  -4   5   7     1729.08     1734.28     25.95 o 
  -3   5   7     1675.86     1760.95     21.69 o 
  -2   5   7     1186.20     1185.35     13.13 o 
  -1   5   7      295.95      322.74      3.44 o 
   0   5   7      713.47      718.07      9.98 o 
   1   5   7      561.96      568.45      7.73 o 
   2   5   7      403.67      371.92      7.54 o 
   3   5   7      266.58      272.20     13.12 o 
  -9   6   7       32.88       32.31      3.14 o 
  -8   6   7        6.16        9.86      0.67 o 
  -7   6   7       21.61       21.39      0.78 o 
  -6   6   7        1.60       16.31      1.85 o 
  -5   6   7        1.48       15.09      2.32 o 
  -4   6   7      269.04      246.99      3.47 o 
  -3   6   7      112.50      116.47      2.02 o 
  -2   6   7      150.34      160.32      1.80 o 
  -1   6   7      384.55      314.09      4.27 o 
   0   6   7        0.41        6.01      0.72 o 
   1   6   7        1.02       11.52      1.85 o 
   2   6   7       20.09       26.47      1.10 o 
  -9   7   7      399.43      355.52      6.58 o 
  -8   7   7      309.09      312.06      3.76 o 
  -7   7   7      244.25      275.90      3.65 o 
  -6   7   7     1419.91     1426.11     17.75 o 
  -5   7   7     1614.06     1619.28     19.29 o 
  -4   7   7     1321.99     1334.94     16.59 o 
  -3   7   7      872.95      863.78     10.13 o 
  -2   7   7        1.99       15.07      0.60 o 
  -1   7   7      418.89      388.33      5.20 o 
   0   7   7      610.75      607.12      7.78 o 
   1   7   7      434.97      416.19      7.07 o 
   2   7   7      233.57      257.95      5.36 o 
  -9   8   7        1.72        6.95      2.13 o 
  -8   8   7        5.91       11.27      1.23 o 
  -7   8   7        0.94        3.09      0.84 o 
  -6   8   7        4.75       24.41      2.21 o 
  -5   8   7       83.76       90.55      1.97 o 
  -4   8   7        8.24       20.60      1.08 o 
  -3   8   7      174.33      171.05      2.90 o 
  -2   8   7       62.41       46.21      1.22 o 
  -1   8   7      235.40      223.75      3.19 o 
   0   8   7        6.25       14.64      1.23 o 
   1   8   7      111.83      105.52      2.77 o 
   2   8   7        8.52       17.46      0.92 o 
  -9   9   7      366.84      371.33      9.91 o 
  -8   9   7      454.98      465.06      7.47 o 
  -7   9   7      583.68      549.85      8.91 o 
  -6   9   7     1139.13     1094.14     16.42 o 
  -5   9   7      820.22      843.68     12.68 o 
  -4   9   7      920.86      929.06     10.65 o 
  -3   9   7      903.00      940.68     12.37 o 
  -2   9   7      206.46      214.97      3.09 o 
  -1   9   7      427.25      473.98      5.98 o 
   0   9   7      577.66      572.21      7.81 o 
   1   9   7      298.70      309.41      5.45 o 
   2   9   7      384.98      366.23      8.16 o 
  -9  10   7       12.11       21.82      2.97 o 
  -8  10   7       10.29       21.21      1.39 o 
  -7  10   7       10.84       20.81      1.41 o 
  -6  10   7        2.02       12.00      1.87 o 
  -5  10   7       44.93       44.24      1.76 o 
  -4  10   7      185.09      174.42      2.26 o 
  -3  10   7      430.88      405.13      5.42 o 
  -2  10   7       46.40       55.78      1.13 o 
  -1  10   7       91.96       87.37      1.82 o 
   0  10   7       15.11       21.08      1.33 o 
   1  10   7       34.89       34.21      1.23 o 
   2  10   7        8.30       15.73      1.05 o 
  -8  11   7      467.19      442.67      7.88 o 
  -7  11   7      795.89      777.96     14.42 o 
  -6  11   7      668.47      665.23      9.79 o 
  -5  11   7      597.24      602.46      8.44 o 
  -4  11   7      871.09      903.72     10.67 o 
  -3  11   7      518.46      523.11      7.31 o 
  -2  11   7      818.57      853.58     10.19 o 
  -1  11   7     1088.20     1028.75     12.85 o 
   0  11   7      686.21      694.38     11.13 o 
   1  11   7      341.17      327.73      6.54 o 
   2  11   7      307.25      307.70      7.27 o 
  -8  12   7       32.32       31.09      1.62 o 
  -7  12   7       10.12       20.05      1.72 o 
  -6  12   7        1.47        6.44      0.69 o 
  -5  12   7        0.84        5.17      0.57 o 
  -4  12   7       68.54       67.41      1.29 o 
  -3  12   7       36.10       31.36      1.01 o 
  -2  12   7        6.14       19.18      1.65 o 
  -1  12   7       34.85       53.82      2.30 o 
   0  12   7       12.76       21.14      1.30 o 
   1  12   7        0.45        4.76      0.65 o 
   2  12   7        2.91        6.37      2.00 o 
  -8  13   7      335.08      321.54      6.73 o 
  -7  13   7      410.15      398.71      8.89 o 
  -6  13   7      492.55      476.08     10.07 o 
  -5  13   7      515.52      515.26      8.69 o 
  -4  13   7      565.19      555.82      6.34 o 
  -3  13   7      367.53      372.38      4.04 o 
  -2  13   7      613.28      585.30      8.38 o 
  -1  13   7     1285.18     1277.14     17.24 o 
   0  13   7      400.36      373.54      5.26 o 
   1  13   7      395.85      382.95      7.94 o 
   2  13   7      160.05      153.85      5.27 o 
  -8  14   7       42.35       40.52      1.10 o 
  -7  14   7        0.20        3.55      0.86 o 
  -6  14   7        0.85        5.30      0.92 o 
  -5  14   7        0.67        2.08      0.51 o 
  -4  14   7      152.81      134.24      1.94 o 
  -3  14   7       20.38       24.61      0.94 o 
  -2  14   7      117.51      104.44      2.45 o 
  -1  14   7        0.07        9.11      1.31 o 
   0  14   7        0.00        2.18      0.95 o 
   1  14   7        1.49        4.61      0.78 o 
  -8  15   7      297.01      308.71      4.91 o 
  -7  15   7      202.84      201.58      4.34 o 
  -6  15   7      385.07      383.43     10.02 o 
  -5  15   7      331.61      318.71      4.86 o 
  -4  15   7      337.75      358.75      4.22 o 
  -3  15   7      744.39      693.47      9.09 o 
  -2  15   7      338.71      346.07      3.58 o 
  -1  15   7      399.54      373.62      4.24 o 
   0  15   7      272.20      272.59      4.00 o 
   1  15   7      290.35      304.24      5.77 o 
  -7  16   7       14.26       16.25      1.38 o 
  -6  16   7        4.70       10.01      0.75 o 
  -5  16   7        2.23        5.30      0.87 o 
  -4  16   7        4.00        5.59      0.67 o 
  -3  16   7       39.71       43.08      0.98 o 
  -2  16   7       35.86       29.25      1.04 o 
  -1  16   7        3.80        5.73      0.63 o 
   0  16   7       39.38       43.30      1.63 o 
   1  16   7       27.38       34.56      1.38 o 
  -7  17   7      192.67      196.45      5.49 o 
  -6  17   7      412.34      391.90      9.03 o 
  -5  17   7      254.05      268.80      4.92 o 
  -4  17   7      421.92      395.48      6.22 o 
  -3  17   7      634.27      590.99      7.23 o 
  -2  17   7      391.85      378.52      4.29 o 
  -1  17   7      234.01      248.95      3.68 o 
   0  17   7      229.61      219.94      4.62 o 
   1  17   7      158.10      178.45      2.30 o 
  -7  18   7        0.05        1.73      0.98 o 
  -6  18   7        0.01        4.44      1.57 o 
  -5  18   7        2.09        3.40      1.09 o 
  -4  18   7       25.01       29.06      0.98 o 
  -3  18   7       14.92       18.66      0.81 o 
  -2  18   7       16.00       21.85      1.24 o 
  -1  18   7        0.14        2.13      0.71 o 
   0  18   7       30.29       35.80      1.51 o 
  -6  19   7      330.17      327.19     11.02 o 
  -5  19   7      372.96      353.22      9.64 o 
  -4  19   7      323.75      318.77      5.38 o 
  -3  19   7      290.86      269.65      3.91 o 
  -2  19   7      343.13      328.40      4.35 o 
  -1  19   7      265.48      241.04      4.24 o 
   0  19   7      170.14      184.18      6.05 o 
  -6  20   7        2.70        6.93      1.29 o 
  -5  20   7       51.84       52.32      2.32 o 
  -4  20   7        0.24        0.85      0.87 o 
  -3  20   7        0.50        1.85      1.00 o 
  -2  20   7        0.14        1.85      0.78 o 
  -1  20   7        4.22        6.53      0.95 o 
  -5  21   7      285.06      269.61      6.35 o 
  -4  21   7      253.33      247.94      5.16 o 
  -3  21   7      128.51      123.72      2.57 o 
  -2  21   7      154.35      160.72      3.26 o 
  -1  21   7      174.51      181.77      4.57 o 
  -4  22   7        2.60        3.85      1.18 o 
  -3  22   7        5.31        5.60      1.08 o 
  -2  22   7       20.21       27.63      1.35 o 
  -9   0   8      120.63      128.32      4.35 o 
  -8   0   8      143.00      169.14      3.17 o 
  -7   0   8      280.75      268.21      5.07 o 
  -6   0   8      908.64      875.18     17.48 o 
  -5   0   8      554.73      550.41      9.22 o 
  -4   0   8      275.85      306.62      5.19 o 
  -3   0   8     1165.54     1123.91     16.41 o 
  -2   0   8      711.48      659.28      7.77 o 
  -1   0   8      442.40      481.65      8.20 o 
   0   0   8      191.45      205.13      4.85 o 
   1   0   8      157.59      183.17      4.88 o 
   2   0   8       86.48       76.50      6.64 o 
  -9   1   8        4.14        1.28      1.43 o 
  -8   1   8       14.17       15.38      0.72 o 
  -7   1   8       60.62       55.87      2.35 o 
  -6   1   8        0.00       13.93      2.81 o 
  -5   1   8        5.29       10.96      1.14 o 
  -4   1   8        0.44        4.46      0.89 o 
  -3   1   8       34.20       48.47      1.69 o 
  -2   1   8        0.24       10.50      1.09 o 
  -1   1   8       34.67       31.33      0.70 o 
   0   1   8        2.56        1.29      0.83 o 
   1   1   8        7.59       10.86      1.68 o 
   2   1   8        0.25       -0.36      1.03 o 
  -9   2   8      152.66      162.24      3.11 o 
  -8   2   8      295.64      284.16      3.94 o 
  -7   2   8      421.32      426.56      6.12 o 
  -6   2   8      827.88      806.37     10.00 o 
  -5   2   8      670.16      699.66      7.95 o 
  -4   2   8      856.53      868.76      7.53 o 
  -3   2   8      879.16      874.44     10.34 o 
  -2   2   8      916.93      958.87      9.64 o 
  -1   2   8      384.99      389.30      3.87 o 
   0   2   8      220.06      242.43      4.33 o 
   1   2   8      353.39      329.00      6.29 o 
   2   2   8      193.43      207.28      5.98 o 
  -9   3   8       20.72       24.17      1.66 o 
  -8   3   8        6.13        9.60      1.33 o 
  -7   3   8       29.73       33.19      1.95 o 
  -6   3   8       44.49       49.41      2.41 o 
  -5   3   8       39.56       46.13      2.29 o 
  -4   3   8        0.05       13.99      1.97 o 
  -3   3   8       82.23       76.92      1.76 o 
  -2   3   8        6.51       26.71      1.46 o 
  -1   3   8       20.46       21.38      0.68 o 
   0   3   8       11.91       11.81      0.79 o 
   1   3   8        6.66       21.74      2.69 o 
   2   3   8        0.03       11.94      2.25 o 
  -9   4   8      146.53      162.53      5.32 o 
  -8   4   8      443.94      443.47      5.02 o 
  -7   4   8      872.44      852.51     10.53 o 
  -6   4   8      775.80      730.10     11.41 o 
  -5   4   8     1083.03     1065.90     15.74 o 
  -4   4   8      939.07      970.54     13.09 o 
  -3   4   8      220.81      255.24      2.62 o 
  -2   4   8     1218.71     1171.84     12.49 o 
  -1   4   8      473.39      487.77      6.10 o 
   0   4   8      375.94      388.30      5.39 o 
   1   4   8      630.85      644.95     13.28 o 
   2   4   8      219.94      203.55      4.90 o 
  -9   5   8       12.56        9.57      1.76 o 
  -8   5   8       11.12       16.49      1.40 o 
  -7   5   8       12.80       29.93      2.98 o 
  -6   5   8      115.86      106.36      2.45 o 
  -5   5   8       65.15       82.26      2.35 o 
  -4   5   8        5.13       12.93      1.32 o 
  -3   5   8       94.94       87.14      1.30 o 
  -2   5   8       13.00       23.69      1.46 o 
  -1   5   8       20.63       34.12      1.51 o 
   0   5   8        0.06        8.13      0.76 o 
   1   5   8       16.27       37.67      2.83 o 
   2   5   8       16.48       17.21      1.04 o 
  -9   6   8      120.15      127.85      4.13 o 
  -8   6   8      498.41      491.13      5.10 o 
  -7   6   8      792.13      777.49     10.83 o 
  -6   6   8      852.29      823.41     11.34 o 
  -5   6   8     1017.22     1010.79     13.72 o 
  -4   6   8      166.00      187.05      2.35 o 
  -3   6   8       80.08       90.52      1.43 o 
  -2   6   8      650.88      670.11      8.83 o 
  -1   6   8      924.79      879.76     10.85 o 
   0   6   8      522.64      514.74      8.27 o 
   1   6   8      346.78      355.60      7.03 o 
  -9   7   8       10.07       10.92      1.34 o 
  -8   7   8       16.82       26.09      2.40 o 
  -7   7   8       25.69       36.18      2.42 o 
  -6   7   8        2.03       17.18      2.27 o 
  -5   7   8        1.12       12.04      1.72 o 
  -4   7   8       88.56       77.05      1.17 o 
  -3   7   8      181.81      154.52      2.37 o 
  -2   7   8       22.27       23.89      0.90 o 
  -1   7   8       31.49       42.66      1.76 o 
   0   7   8        6.08       14.92      0.73 o 
   1   7   8        0.00        4.90      0.77 o 
  -9   8   8      192.45      198.28      4.92 o 
  -8   8   8      491.23      473.48      8.10 o 
  -7   8   8      576.53      568.02      8.98 o 
  -6   8   8      803.45      792.02     10.15 o 
  -5   8   8      478.55      475.94      6.88 o 
  -4   8   8      124.81      131.61      2.11 o 
  -3   8   8      657.62      633.48      8.71 o 
  -2   8   8      644.81      674.48      9.16 o 
  -1   8   8      745.96      731.71      8.35 o 
   0   8   8      433.33      415.89      6.74 o 
   1   8   8      165.15      175.75      3.24 o 
  -9   9   8       18.52       24.57      3.28 o 
  -8   9   8        0.49        5.94      1.10 o 
  -7   9   8      163.57      139.36      2.73 o 
  -6   9   8       70.18       74.10      1.68 o 
  -5   9   8      151.53      123.78      2.02 o 
  -4   9   8       19.63       28.08      1.21 o 
  -3   9   8      173.06      162.81      3.48 o 
  -2   9   8        1.19       16.16      1.92 o 
  -1   9   8        4.68       16.63      1.59 o 
   0   9   8        0.16        6.29      0.65 o 
   1   9   8       11.15       10.76      1.05 o 
  -8  10   8      356.89      344.86      6.82 o 
  -7  10   8      470.29      459.90      7.98 o 
  -6  10   8      497.96      471.43      8.10 o 
  -5  10   8      504.78      510.09      7.01 o 
  -4  10   8      867.56      893.86     11.92 o 
  -3  10   8     1474.08     1409.92     19.95 o 
  -2  10   8     1350.51     1258.78     18.12 o 
  -1  10   8      349.28      359.47      5.56 o 
   0  10   8      468.90      458.34      6.52 o 
   1  10   8      242.26      232.18      4.31 o 
  -8  11   8        2.20        3.79      1.20 o 
  -7  11   8       29.10       34.56      1.78 o 
  -6  11   8       31.96       30.37      1.30 o 
  -5  11   8       56.01       71.70      1.92 o 
  -4  11   8      125.71      124.00      2.93 o 
  -3  11   8      106.25      128.46      3.35 o 
  -2  11   8       62.95       84.57      2.39 o 
  -1  11   8        1.52        5.88      1.00 o 
   0  11   8        2.50       14.02      1.75 o 
   1  11   8        7.69        9.83      1.24 o 
  -8  12   8      173.19      154.68      3.77 o 
  -7  12   8      212.02      225.46      4.60 o 
  -6  12   8      336.08      345.86      8.17 o 
  -5  12   8      945.53      899.95     12.63 o 
  -4  12   8     1087.43     1047.18     13.36 o 
  -3  12   8     1189.00     1110.14     20.14 o 
  -2  12   8     1077.44     1029.84     12.17 o 
  -1  12   8      536.07      511.23      8.06 o 
   0  12   8      471.29      438.40      8.75 o 
   1  12   8      185.87      182.85      4.09 o 
  -8  13   8        6.39        9.32      1.69 o 
  -7  13   8        4.26        8.52      0.71 o 
  -6  13   8        0.51        5.64      0.86 o 
  -5  13   8       10.40       26.50      2.56 o 
  -4  13   8       28.24       39.97      1.60 o 
  -3  13   8       12.67       33.46      2.17 o 
  -2  13   8        6.72       23.53      2.46 o 
  -1  13   8        0.69        7.90      1.03 o 
   0  13   8        0.73        7.02      1.09 o 
  -8  14   8      112.89      123.22      2.41 o 
  -7  14   8      167.04      170.24      4.77 o 
  -6  14   8      221.80      228.62      6.00 o 
  -5  14   8      598.87      558.00      8.78 o 
  -4  14   8      433.42      424.17      5.84 o 
  -3  14   8      808.03      778.11      8.69 o 
  -2  14   8      592.19      543.47      7.17 o 
  -1  14   8      458.96      441.91      7.92 o 
   0  14   8      253.63      249.14      4.46 o 
  -7  15   8        0.58        1.77      0.87 o 
  -6  15   8        6.46       11.25      0.86 o 
  -5  15   8       11.49       14.37      0.88 o 
  -4  15   8        0.54        3.75      0.74 o 
  -3  15   8        0.36       13.44      1.60 o 
  -2  15   8       12.86       19.07      1.17 o 
  -1  15   8       14.92       22.86      1.60 o 
   0  15   8       17.41       28.45      2.12 o 
  -7  16   8      158.99      159.21      6.65 o 
  -6  16   8      181.94      189.83      4.24 o 
  -5  16   8      249.11      248.02      2.81 o 
  -4  16   8      310.00      291.00      3.43 o 
  -3  16   8      503.46      476.87      4.64 o 
  -2  16   8      317.88      321.71      3.66 o 
  -1  16   8      220.65      242.25      4.77 o 
   0  16   8      189.51      186.79      3.14 o 
  -7  17   8        2.48       12.05      3.69 o 
  -6  17   8        5.43       11.41      1.42 o 
  -5  17   8        8.98       15.04      1.07 o 
  -4  17   8       12.84        9.67      0.92 o 
  -3  17   8        0.50        3.14      0.73 o 
  -2  17   8       11.98       20.05      1.23 o 
  -1  17   8       64.51       79.00      3.33 o 
  -6  18   8      250.70      255.86      9.15 o 
  -5  18   8      246.18      241.03      3.60 o 
  -4  18   8      248.74      244.49      3.56 o 
  -3  18   8      175.54      184.21      2.70 o 
  -2  18   8      163.31      163.06      1.68 o 
  -1  18   8      215.90      226.71      2.97 o 
  -6  19   8        0.04        4.43      1.39 o 
  -5  19   8        4.16       11.36      1.19 o 
  -4  19   8        2.23        4.24      1.00 o 
  -3  19   8        0.78        1.77      1.27 o 
  -2  19   8        7.89       19.98      1.27 o 
  -5  20   8      185.48      181.13      2.82 o 
  -4  20   8      129.73      137.55      1.92 o 
  -3  20   8       62.99       67.20      1.83 o 
  -9   1   9      253.36      254.12      7.57 o 
  -8   1   9      358.29      362.11      4.69 o 
  -7   1   9      319.48      328.22      3.58 o 
  -6   1   9      538.84      539.61     10.66 o 
  -5   1   9      662.95      643.63     10.20 o 
  -4   1   9      463.75      468.75      6.23 o 
  -3   1   9      352.72      351.54      4.57 o 
  -2   1   9       30.36       49.53      1.82 o 
  -1   1   9      336.08      337.52      3.77 o 
   0   1   9      229.04      225.29      2.99 o 
   1   1   9      197.63      227.12      6.41 o 
  -9   2   9        8.16       12.12      1.89 o 
  -8   2   9       15.37       26.63      2.47 o 
  -7   2   9       17.00       29.40      2.83 o 
  -6   2   9       11.79       23.12      1.22 o 
  -5   2   9       36.14       39.42      1.57 o 
  -4   2   9        9.75       16.32      1.24 o 
  -3   2   9       76.01       64.39      2.11 o 
  -2   2   9      102.47       80.21      1.72 o 
  -1   2   9       12.53       18.86      1.81 o 
   0   2   9       14.20       15.56      1.24 o 
   1   2   9       14.91       26.33      3.14 o 
  -9   3   9      307.85      308.45      6.81 o 
  -8   3   9      602.94      562.96      6.81 o 
  -7   3   9      589.59      590.09      6.73 o 
  -6   3   9      399.23      425.47      7.34 o 
  -5   3   9      270.94      286.98      4.39 o 
  -4   3   9      777.14      748.49     11.75 o 
  -3   3   9      600.13      586.37      9.33 o 
  -2   3   9      463.53      473.86      6.25 o 
  -1   3   9      393.03      400.14      6.02 o 
   0   3   9      191.38      201.99      3.10 o 
  -9   4   9        0.47        7.46      1.89 o 
  -8   4   9       11.77       24.96      3.40 o 
  -7   4   9       40.19       56.13      2.76 o 
  -6   4   9        9.14       11.19      0.84 o 
  -5   4   9        0.02        1.52      0.59 o 
  -4   4   9       55.64       61.09      1.99 o 
  -3   4   9      132.06      120.27      2.32 o 
  -2   4   9       23.79       34.42      1.72 o 
  -1   4   9        6.62       17.44      1.92 o 
   0   4   9        1.17        1.81      1.48 o 
  -9   5   9      339.87      322.95      7.50 o 
  -8   5   9      394.47      388.35      5.35 o 
  -7   5   9      498.40      491.84      4.45 o 
  -6   5   9      181.61      193.63      3.33 o 
  -5   5   9      155.86      162.22      2.52 o 
  -4   5   9      739.64      722.85     12.47 o 
  -3   5   9      684.86      660.29     11.29 o 
  -2   5   9      580.19      532.78      7.36 o 
  -1   5   9      493.81      503.21      6.80 o 
   0   5   9      229.45      228.79      4.70 o 
  -9   6   9        0.95        7.97      2.06 o 
  -8   6   9        0.04        4.34      0.75 o 
  -7   6   9       60.05       54.11      2.23 o 
  -6   6   9       13.41       11.64      0.94 o 
  -5   6   9        1.73        2.85      0.53 o 
  -4   6   9       46.00       46.25      1.73 o 
  -3   6   9       70.17       65.32      2.17 o 
  -2   6   9        0.00        4.73      0.66 o 
  -1   6   9        8.31       21.51      1.74 o 
   0   6   9        1.50        5.77      0.94 o 
  -9   7   9      316.60      296.81      4.99 o 
  -8   7   9      217.08      221.51      4.61 o 
  -7   7   9      179.34      171.78      2.09 o 
  -6   7   9      120.31      125.99      1.77 o 
  -5   7   9      219.83      220.88      2.97 o 
  -4   7   9      552.56      500.80      9.96 o 
  -3   7   9      821.95      804.15     11.67 o 
  -2   7   9      222.32      242.42      3.83 o 
  -1   7   9      410.68      387.83      5.74 o 
   0   7   9      281.43      253.99      4.88 o 
  -8   8   9        6.06       12.16      1.12 o 
  -7   8   9       35.10       31.43      1.06 o 
  -6   8   9       12.75       10.77      0.95 o 
  -5   8   9       13.39       20.39      0.98 o 
  -4   8   9        4.64       15.82      1.36 o 
  -3   8   9       13.48       37.84      2.50 o 
  -2   8   9       14.33       12.59      0.77 o 
  -1   8   9        2.27        7.83      0.70 o 
   0   8   9       20.48       32.76      1.86 o 
  -8   9   9      213.22      216.21      3.09 o 
  -7   9   9      255.73      250.97      4.32 o 
  -6   9   9      334.25      323.98      4.03 o 
  -5   9   9      364.82      365.76      4.63 o 
  -4   9   9      864.77      845.30      9.32 o 
  -3   9   9      712.44      663.28     10.31 o 
  -2   9   9      372.00      358.50      5.45 o 
  -1   9   9      298.89      279.16      5.80 o 
   0   9   9      218.67      226.39      5.34 o 
  -8  10   9       19.38       21.45      0.99 o 
  -7  10   9       65.51       66.04      2.59 o 
  -6  10   9        6.74       15.21      1.56 o 
  -5  10   9       52.60       66.35      2.65 o 
  -4  10   9       14.28       46.19      2.93 o 
  -3  10   9        1.17        7.90      0.73 o 
  -2  10   9        5.89       14.36      1.59 o 
  -1  10   9        1.05        9.69      1.55 o 
   0  10   9       25.62       32.43      2.57 o 
  -8  11   9      189.16      188.25      2.84 o 
  -7  11   9      438.66      431.08      8.32 o 
  -6  11   9      604.14      591.93     10.55 o 
  -5  11   9      871.15      853.15      9.98 o 
  -4  11   9     1009.65      928.96     10.91 o 
  -3  11   9      332.13      327.79      5.13 o 
  -2  11   9      713.46      645.47      9.73 o 
  -1  11   9      343.89      343.66      8.59 o 
  -8  12   9        6.91        8.54      1.27 o 
  -7  12   9        0.44        7.66      1.21 o 
  -6  12   9       15.46       37.47      3.26 o 
  -5  12   9       42.14       75.38      3.50 o 
  -4  12   9       10.14       37.50      3.14 o 
  -3  12   9        0.14        2.45      0.89 o 
  -2  12   9       12.63       35.56      3.57 o 
  -1  12   9        3.21       13.38      2.01 o 
  -7  13   9      329.47      326.48      8.70 o 
  -6  13   9      458.01      482.79     10.00 o 
  -5  13   9      978.90      901.29     10.57 o 
  -4  13   9      586.29      566.27      7.88 o 
  -3  13   9      251.15      249.60      4.16 o 
  -2  13   9      406.35      400.25      7.56 o 
  -1  13   9      224.29      202.66      4.38 o 
  -7  14   9        0.43        3.01      1.46 o 
  -6  14   9        9.45       26.07      4.20 o 
  -5  14   9       21.94       52.56      3.51 o 
  -4  14   9      117.41      107.37      3.58 o 
  -3  14   9        3.85        7.56      0.84 o 
  -2  14   9       16.45       22.64      1.39 o 
  -1  14   9        0.65        5.06      1.01 o 
  -7  15   9      191.51      186.66      5.90 o 
  -6  15   9      207.62      202.84      4.40 o 
  -5  15   9      314.22      339.78      5.53 o 
  -4  15   9      406.49      404.74      5.12 o 
  -3  15   9      349.32      352.80      2.58 o 
  -2  15   9      170.20      165.61      2.99 o 
  -6  16   9        0.52        6.93      1.21 o 
  -5  16   9       10.12       13.08      1.30 o 
  -4  16   9        7.55       16.27      1.05 o 
  -3  16   9       21.07       38.93      2.63 o 
  -2  16   9        3.32        8.95      1.75 o 
  -6  17   9      205.16      215.02      7.11 o 
  -5  17   9      106.42      120.97      1.82 o 
  -4  17   9      244.17      246.93      3.31 o 
  -3  17   9      271.15      267.81      2.80 o 
  -5  18   9        3.83        5.66      1.63 o 
  -4  18   9       17.91       29.96      1.91 o 
  -8   0  10      178.42      208.75      3.16 o 
  -7   0  10      445.42      449.78      6.40 o 
  -6   0  10      605.63      555.46     15.01 o 
  -5   0  10      510.47      482.97     10.85 o 
  -4   0  10      124.14      130.79      5.52 o 
  -3   0  10      371.27      373.00      5.69 o 
  -2   0  10      230.65      236.74      2.85 o 
  -1   0  10      275.89      295.72      4.85 o 
  -8   1  10        2.98       18.58      3.58 o 
  -7   1  10        7.63       28.27      2.77 o 
  -6   1  10        7.16       24.10      2.39 o 
  -5   1  10       15.41       28.05      2.37 o 
  -4   1  10       29.48       22.23      1.28 o 
  -3   1  10        1.33       11.49      0.82 o 
  -2   1  10        0.10        5.09      0.80 o 
  -1   1  10        0.74       11.48      1.07 o 
  -8   2  10      301.12      316.93      6.29 o 
  -7   2  10      382.15      388.23      4.85 o 
  -6   2  10      502.77      489.87      6.73 o 
  -5   2  10      581.05      546.66      8.14 o 
  -4   2  10      334.27      331.16      3.52 o 
  -3   2  10      493.35      502.11      5.47 o 
  -2   2  10      387.75      368.68      3.46 o 
  -1   2  10      182.54      199.13      4.57 o 
  -8   3  10        1.16       11.99      1.51 o 
  -7   3  10        8.27       15.38      1.15 o 
  -6   3  10       22.73       35.03      2.58 o 
  -5   3  10      155.05      134.78      4.50 o 
  -4   3  10      124.30      117.72      2.49 o 
  -3   3  10        0.85       20.15      3.11 o 
  -2   3  10        0.38       16.67      2.35 o 
  -1   3  10        1.04        4.43      1.30 o 
  -8   4  10      245.42      251.61      5.31 o 
  -7   4  10      208.92      225.13      3.61 o 
  -6   4  10      429.22      428.37      5.32 o 
  -5   4  10      780.34      757.21     10.03 o 
  -4   4  10      574.02      557.79      7.10 o 
  -3   4  10      439.02      435.54      6.75 o 
  -2   4  10      491.24      451.01      6.82 o 
  -1   4  10      154.28      155.64      3.28 o 
  -8   5  10       18.97       17.86      2.36 o 
  -7   5  10        1.36        3.38      1.06 o 
  -6   5  10       24.00       34.34      2.04 o 
  -5   5  10      204.92      196.65      4.38 o 
  -4   5  10       32.38       38.11      1.73 o 
  -3   5  10       56.26       50.09      2.10 o 
  -2   5  10        1.28        7.11      0.96 o 
  -1   5  10        0.05        4.31      1.77 o 
  -8   6  10       36.28       49.32      1.85 o 
  -7   6  10       76.22       86.84      1.53 o 
  -6   6  10      418.44      417.13      6.47 o 
  -5   6  10      794.91      776.51      7.10 o 
  -4   6  10      202.54      188.06      3.03 o 
  -3   6  10      216.77      230.38      3.22 o 
  -2   6  10      268.76      245.45      3.58 o 
  -1   6  10      240.75      230.55      3.67 o 
  -8   7  10       15.46       14.31      1.01 o 
  -7   7  10        0.15       -0.70      0.77 o 
  -6   7  10       30.07       41.14      2.43 o 
  -5   7  10       56.29       60.56      2.25 o 
  -4   7  10        4.50        2.37      0.62 o 
  -3   7  10       36.07       35.10      1.56 o 
  -2   7  10        2.90        5.54      1.36 o 
  -1   7  10        2.01        9.93      1.58 o 
  -8   8  10       47.99       59.02      1.48 o 
  -7   8  10       86.14       90.15      1.63 o 
  -6   8  10      374.91      367.59      4.91 o 
  -5   8  10      303.61      303.46      2.74 o 
  -4   8  10      107.31      105.94      1.94 o 
  -3   8  10      290.38      273.09      3.49 o 
  -2   8  10      156.37      174.23      1.84 o 
  -1   8  10      243.12      223.65      2.04 o 
  -8   9  10        0.30        1.15      0.96 o 
  -7   9  10        1.18        1.47      1.10 o 
  -6   9  10        1.70        8.06      1.18 o 
  -5   9  10        4.97        5.73      0.93 o 
  -4   9  10        0.01        2.82      1.06 o 
  -3   9  10        0.77        7.12      0.86 o 
  -2   9  10        2.21        9.40      0.91 o 
  -7  10  10      232.19      233.04      7.05 o 
  -6  10  10      328.43      310.82      4.48 o 
  -5  10  10       97.30      123.16      2.80 o 
  -4  10  10      328.82      327.58      4.83 o 
  -3  10  10      360.15      344.39      3.63 o 
  -2  10  10      205.62      207.63      2.79 o 
  -7  11  10       16.33       25.29      3.81 o 
  -6  11  10       23.59       35.97      3.13 o 
  -5  11  10        2.37        5.71      1.70 o 
  -4  11  10        8.49       17.54      1.12 o 
  -3  11  10        1.53        8.93      1.17 o 
  -2  11  10       40.01       42.20      2.83 o 
  -7  12  10      323.38      312.08     10.51 o 
  -6  12  10      269.88      279.68      4.67 o 
  -5  12  10      207.99      206.70      4.00 o 
  -4  12  10      250.68      270.48      4.22 o 
  -3  12  10      141.15      151.94      2.96 o 
  -2  12  10      188.34      191.88      3.91 o 
  -6  13  10       38.87       56.36      4.68 o 
  -5  13  10        1.85       12.34      2.87 o 
  -4  13  10        0.22        5.98      1.53 o 
  -3  13  10        0.01       -1.80      1.30 o 
  -6  14  10      211.72      217.07      5.59 o 
  -5  14  10      173.26      190.74      4.82 o 
  -4  14  10       76.80       86.18      1.93 o 
  -3  14  10       61.71       62.02      3.73 o 
  -5  15  10        7.83       15.30      2.14 o 
  -4  15  10        1.36        1.88      1.40 o 
  -8   1  11      208.56      213.74      5.17 o 
  -7   1  11      368.67      355.95     11.52 o 
  -6   1  11      341.60      304.37      9.84 o 
  -5   1  11      320.65      313.74      5.78 o 
  -4   1  11      401.29      383.56      5.35 o 
  -3   1  11      230.79      233.69      4.37 o 
  -8   2  11        0.05       29.19      8.21 o 
  -7   2  11       98.79      106.13      4.94 o 
  -6   2  11       18.04       26.53      2.70 o 
  -5   2  11       47.80       50.00      2.58 o 
  -4   2  11        6.11       33.63      3.36 o 
  -3   2  11        6.05       12.32      1.31 o 
  -8   3  11      374.73      369.02      6.57 o 
  -7   3  11      520.44      493.45     16.21 o 
  -6   3  11      299.99      305.38      5.48 o 
  -5   3  11      305.39      295.09      6.91 o 
  -4   3  11      511.56      491.91      8.27 o 
  -3   3  11      223.22      214.96      3.68 o 
  -7   4  11       41.88       76.71      4.27 o 
  -6   4  11        2.76       11.31      2.41 o 
  -5   4  11        0.88       13.36      2.25 o 
  -4   4  11        0.59       22.52      5.46 o 
  -3   4  11        0.01        3.86      1.12 o 
  -7   5  11      464.51      444.38     14.45 o 
  -6   5  11      194.41      199.13      3.22 o 
  -5   5  11      245.62      250.58      4.78 o 
  -4   5  11      355.31      325.80      6.29 o 
  -3   5  11      157.78      155.58      3.13 o 
  -7   6  11        0.46        7.68      2.42 o 
  -6   6  11        2.22        3.14      1.20 o 
  -5   6  11        8.07       11.46      0.93 o 
  -4   6  11        4.36       12.44      1.09 o 
  -3   6  11        1.65        8.03      1.61 o 
  -7   7  11      223.32      220.70      6.68 o 
  -6   7  11       85.87       90.56      2.65 o 
  -5   7  11      134.30      122.22      4.06 o 
  -4   7  11      166.55      164.44      3.24 o 
  -3   7  11      171.46      175.60      5.29 o 
  -7   8  11        1.96        8.51      1.54 o 
  -6   8  11        3.54        4.53      1.00 o 
  -5   8  11        8.53        7.69      1.05 o 
  -4   8  11       12.14       18.36      1.39 o 
  -6   9  11       90.70       96.47      2.07 o 
  -5   9  11       82.93       96.05      2.62 o 
  -4   9  11      150.34      155.38      2.26 o 
  -6  10  11        4.86        4.76      1.76 o 
  -5  10  11       14.47       17.68      1.76 o 
  -4  10  11        1.38       15.04      3.23 o 
                                                 
